# Supplementary material for: iTRAQ-based comparative proteome analyses of different growth stages revealing the regulatory role of reactive oxygen species in the fruiting body development of Ophiocordyceps sinensis
Source: PeerJ. 2021 Mar 3;9:e10940. doi: 10.7717/peerj.10940 (PMC7936569; doi:10.7717/peerj.10940)
Supplement: Table S1 [file peerj-09-10940-s004.xls]

## Sheet: Sheet1
Table S1.All proteins identified by iTRAQ in the samples of the three growth stages.
Protein	Description	ST_1	PR_1	MF_1	ST_2	PR_2	MF_2	ST_3	PR_3	MF_3	ST_4	PR_4	MF_4	ST-vs-PR	ST-vs-PR-p	PR-vs-MF	PR-vs-MF-p	ST-vs-MF	ST-vs-MF-p	BP_GO_ID	BP_GO_Desc	BP_GO_Level	CC_GO_ID	CC_GO_Desc	CC_GO_Level	MF_GO_ID	MF_GO_Desc	MF_GO_Level	KEGG_KO	KEGG_Pathway_ID	KEGG_Pathway_Desc	Domain_ID	Domain_Desc	SubcellurLocation	COG_Gene	BlastScore	COG_Code	COG_Desc
T5A6N5	Uncharacterized protein OS=Ophiocordyceps sinensis (strain Co18 / CGMCC 3.14243) OX=911162 GN=OCS_06866 PE=4 SV=1	2.353	0.82	0.796	1.06	1.451	1.068	nan	nan	nan	nan	nan	nan	1.50286	0.51056	1.21835	0.613682	1.83101	0.361803															nucleus
T5A6N2	Uncharacterized protein OS=Ophiocordyceps sinensis (strain Co18 / CGMCC 3.14243) OX=911162 GN=OCS_06871 PE=4 SV=1	nan	nan	nan	nan	nan	nan	nan	nan	nan	nan	nan	nan	nan	nan	nan	nan	nan	nan															extracellular
T5AMZ6	Uncharacterized protein OS=Ophiocordyceps sinensis (strain Co18 / CGMCC 3.14243) OX=911162 GN=OCS_00323 PE=4 SV=1	nan	nan	nan	1.302	0.945	1.154	1.779	0.489	1.229	0.936	1.262	1.442	1.48998	0.254799	0.70484	0.192471	1.0502	0.81689															extracellular
T5ADJ0	Nucleotide-binding, alpha-beta plait OS=Ophiocordyceps sinensis (strain Co18 / CGMCC 3.14243) OX=911162 GN=OCS_03662 PE=4 SV=1	nan	nan	nan	nan	nan	nan	nan	nan	nan	nan	nan	nan	nan	nan	nan	nan	nan	nan	GO:0050688;GO:0048583;GO:1901360;GO:0009615;GO:0065007;GO:0046483;GO:0051707;GO:0051704;GO:0009607;GO:0009605;GO:0000398;GO:0002376;GO:0002831;GO:0050789;GO:0044260;GO:0002682;GO:0031347;GO:0006952;GO:0006950;GO:0008150;GO:0008152;GO:0016070;GO:0016071;GO:0051607;GO:0050896;GO:0043900;GO:0002697;GO:0043207;GO:0032101;GO:0034641;GO:0006139;GO:0008380;GO:0009987;GO:0006725;GO:0098542;GO:0043170;GO:…	regulation of defense response to virus;regulation of response to stimulus;organic cyclic compound metabolic process;response to virus;biological regulation;heterocycle metabolic process;response to other organism;multi-organism process;response to biotic stimulus;response to external stimulus;mRNA splicing, via spliceosome;immune system process;regulation of response to biotic stimulus;regulatio…	4;3;4;4;2;4;3;2;3;3;8;2;4;2;4;3;5;4;3;1;2;5;6;4;2;3;4;4;4;4;4;7;2;4;4;4;6;4;4;3;5;3;5;5;3;5;8;9;3;3;3;6;7;	GO:0031974;GO:0030529;GO:0031981;GO:0043231;GO:0043233;GO:0044428;GO:0044424;GO:0044422;GO:1990904;GO:0043232;GO:0043229;GO:0043228;GO:0005622;GO:0043227;GO:0005654;GO:0044446;GO:0005730;GO:0005634;GO:0071013;GO:0044464;GO:0005623;GO:0097525;GO:0043226;GO:0032991;GO:0030532;GO:0005575;GO:0070013;GO:0005681;GO:0005686;	membrane-enclosed lumen;intracellular ribonucleoprotein complex;nuclear lumen;intracellular membrane-bounded organelle;organelle lumen;nuclear part;intracellular part;organelle part;ribonucleoprotein complex;intracellular non-membrane-bounded organelle;intracellular organelle;non-membrane-bounded organelle;intracellular;membrane-bounded organelle;nucleoplasm;intracellular organelle part;nucleolus…	2;4;5;4;3;4;3;2;3;4;3;3;3;3;5;3;5;5;6;2;2;6;2;2;5;1;4;5;7;	GO:1901363;GO:0000166;GO:0017069;GO:0003674;GO:0005488;GO:0003676;GO:1901265;GO:0097159;GO:0003723;GO:0036094;	heterocyclic compound binding;nucleotide binding;snRNA binding;molecular_function;binding;nucleic acid binding;nucleoside phosphate binding;organic cyclic compound binding;RNA binding;small molecule binding;	3;4;6;1;2;4;4;3;5;3;	K11094	map03040;	Spliceosome;	IPR000504;	RNA recognition motif domain;	mitochondria	Hs4507123	116	A	[A] RNA processing and modification;
T5ADJ4	40S ribosomal protein S6 OS=Ophiocordyceps sinensis (strain Co18 / CGMCC 3.14243) OX=911162 GN=OCS_04480 PE=3 SV=1	2.037	0.756	0.796	1.695	0.713	0.684	1.397	0.732	0.592	1.379	0.689	0.841	2.2519	0.00112813	0.9921	0.924147	2.23412	0.00157023	GO:0044249;GO:0034641;GO:0006807;GO:0034645;GO:0071840;GO:1901576;GO:0044260;GO:0043043;GO:0042254;GO:0071704;GO:0010467;GO:0002181;GO:0044267;GO:0009987;GO:0022613;GO:0009058;GO:0009059;GO:0008150;GO:0008152;GO:0044271;GO:0043604;GO:0044238;GO:1901564;GO:0043603;GO:1901566;GO:0019538;GO:0044237;GO:0043170;GO:0006518;GO:0006412;GO:0044085;	cellular biosynthetic process;cellular nitrogen compound metabolic process;nitrogen compound metabolic process;cellular macromolecule biosynthetic process;cellular component organization or biogenesis;organic substance biosynthetic process;cellular macromolecule metabolic process;peptide biosynthetic process;ribosome biogenesis;organic substance metabolic process;gene expression;cytoplasmic trans…	4;4;3;5;2;4;4;6;5;3;5;7;5;2;4;3;5;1;2;5;6;3;4;5;5;4;3;4;5;6;3;	GO:0022626;GO:0015935;GO:1990904;GO:0043232;GO:0005623;GO:0005622;GO:0043226;GO:0022627;GO:0005737;GO:0044445;GO:0032991;GO:0030529;GO:0044446;GO:0044391;GO:0005840;GO:0005829;GO:0044464;GO:0043229;GO:0005575;GO:0044444;GO:0043228;GO:0044424;GO:0044422;	cytosolic ribosome;small ribosomal subunit;ribonucleoprotein complex;intracellular non-membrane-bounded organelle;cell;intracellular;organelle;cytosolic small ribosomal subunit;cytoplasm;cytosolic part;macromolecular complex;intracellular ribonucleoprotein complex;intracellular organelle part;ribosomal subunit;ribosome;cytosol;cell part;intracellular organelle;cellular_component;cytoplasmic part;…	6;5;3;4;2;3;2;6;4;5;2;4;3;4;5;5;2;3;1;4;3;3;2;	GO:0003674;GO:0005198;GO:0003735;	molecular_function;structural molecule activity;structural constituent of ribosome;	1;2;3;	K02991	map03010;map04066;map04150;map04151;map04910;map05205;	Ribosome;HIF-1 signaling pathway;mTOR signaling pathway;PI3K-Akt signaling pathway;Insulin signaling pathway;Proteoglycans in cancer;	IPR014401;IPR018282;IPR001377;	Ribosomal protein S6, eukaryotic;Ribosomal protein S6e, conserved site;Ribosomal protein S6e;	nucleus	SPAPB1E7.12	375	J	[J] Translation, ribosomal structure and biogenesis;
T5AKB3	Protein phosphatase PP2A regulatory subunit B OS=Ophiocordyceps sinensis (strain Co18 / CGMCC 3.14243) OX=911162 GN=OCS_02031 PE=3 SV=1	nan	nan	nan	nan	nan	nan	1.509	0.842	0.767	1.362	1.063	0.956	1.50709	0.0678975	1.10563	0.595304	1.66628	0.0408537	GO:0019220;GO:0080090;GO:0019222;GO:1901891;GO:1901892;GO:1901893;GO:0048583;GO:0034047;GO:0007165;GO:0071840;GO:0000910;GO:0051716;GO:0045786;GO:0045787;GO:0009968;GO:0009966;GO:0051246;GO:0044092;GO:0048518;GO:0048519;GO:0007088;GO:0048585;GO:0051056;GO:0060255;GO:1903438;GO:0051058;GO:0010974;GO:1902410;GO:1902413;GO:1902412;GO:0044700;GO:0000916;GO:0000917;GO:0019538;GO:0051783;GO:0051782;GO:…	regulation of phosphate metabolic process;regulation of primary metabolic process;regulation of metabolic process;regulation of cell septum assembly;negative regulation of cell septum assembly;positive regulation of cell septum assembly;regulation of response to stimulus;regulation of protein phosphatase type 2A activity;signal transduction;cellular component organization or biogenesis;cytokinesi…	6;4;3;4;5;4;3;8;4;2;5;3;4;4;4;4;5;4;2;2;6;3;6;4;7;6;6;6;6;6;3;7;6;4;5;4;4;7;4;4;6;5;4;5;5;6;4;3;2;2;3;4;4;3;3;6;5;5;1;6;2;5;7;5;7;5;7;6;2;5;7;7;5;6;6;7;4;4;3;2;6;3;4;6;5;4;5;6;6;6;4;5;3;5;5;2;5;5;4;6;4;5;5;6;4;6;4;5;2;3;5;5;5;5;5;5;5;5;6;5;3;7;4;7;6;6;6;4;5;3;3;4;3;5;4;7;3;3;3;	GO:1902494;GO:0043234;GO:0000159;GO:0005829;GO:0044424;GO:0044422;GO:0043232;GO:0043229;GO:0043228;GO:0043226;GO:0005856;GO:0044430;GO:0044446;GO:0044444;GO:0005737;GO:0008287;GO:0044464;GO:0005623;GO:0005622;GO:1903293;GO:0072686;GO:0015630;GO:0005819;GO:0032991;GO:0005575;	catalytic complex;protein complex;protein phosphatase type 2A complex;cytosol;intracellular part;organelle part;intracellular non-membrane-bounded organelle;intracellular organelle;non-membrane-bounded organelle;organelle;cytoskeleton;cytoskeletal part;intracellular organelle part;cytoplasmic part;cytoplasm;protein serine/threonine phosphatase complex;cell part;cell;intracellular;phosphatase comp…	4;3;4;5;3;2;4;3;3;2;5;4;3;4;4;3;2;2;3;5;6;6;5;2;1;	GO:0098772;GO:0003674;GO:0019888;GO:0019208;GO:0008601;GO:0030234;	molecular function regulator;molecular_function;protein phosphatase regulator activity;phosphatase regulator activity;protein phosphatase type 2A regulator activity;enzyme regulator activity;	2;1;5;4;6;3;	K04354	map03015;map04071;map04111;map04151;map04152;map04261;map04390;map04391;map04530;map04728;map05142;map05160;	mRNA surveillance pathway;Sphingolipid signaling pathway;Cell cycle - yeast;PI3K-Akt signaling pathway;AMPK signaling pathway;Adrenergic signaling in cardiomyocytes;Hippo signaling pathway;Hippo signaling pathway - fly;Tight junction;Dopaminergic synapse;Chagas disease (American trypanosomiasis);Hepatitis C;	IPR017986;IPR001680;IPR015943;IPR019775;IPR018067;IPR000009;	WD40-repeat-containing domain;WD40 repeat;WD40/YVTN repeat-like-containing domain;WD40 repeat, conserved site;Protein phosphatase 2A regulatory subunit PR55, conserved site;Protein phosphatase 2A regulatory subunit PR55;	nucleus	SPAC227.07c	649	T	[T] Signal transduction mechanisms;
T5A4N5	37S ribosomal protein S5 OS=Ophiocordyceps sinensis (strain Co18 / CGMCC 3.14243) OX=911162 GN=OCS_06740 PE=3 SV=1	nan	nan	nan	nan	nan	nan	nan	nan	nan	nan	nan	nan	nan	nan	nan	nan	nan	nan	GO:0044238;GO:0044249;GO:0034641;GO:0006807;GO:0034645;GO:0071840;GO:1901576;GO:0044710;GO:0044711;GO:0044260;GO:0043043;GO:0016043;GO:0071704;GO:0010467;GO:0007005;GO:0032543;GO:0044267;GO:0009987;GO:0009058;GO:0009059;GO:0008150;GO:0008152;GO:0044271;GO:0006996;GO:0043604;GO:0044699;GO:1901564;GO:0043603;GO:1901566;GO:0019538;GO:0044237;GO:0043170;GO:1902589;GO:0044763;GO:0006518;GO:0006412;	primary metabolic process;cellular biosynthetic process;cellular nitrogen compound metabolic process;nitrogen compound metabolic process;cellular macromolecule biosynthetic process;cellular component organization or biogenesis;organic substance biosynthetic process;single-organism metabolic process;single-organism biosynthetic process;cellular macromolecule metabolic process;peptide biosynthetic …	3;4;4;3;5;2;4;3;4;4;6;3;3;5;5;5;5;2;3;5;1;2;5;4;6;2;4;5;5;4;3;4;4;3;5;6;	GO:0005739;GO:0044464;GO:0043232;GO:0031974;GO:0043226;GO:0005840;GO:0030529;GO:0043227;GO:0015935;GO:0005737;GO:0005623;GO:0044444;GO:0005575;GO:0005759;GO:0005761;GO:0005622;GO:0000314;GO:0032991;GO:0000313;GO:0044391;GO:0044429;GO:0043231;GO:0043233;GO:1990904;GO:0043229;GO:0044446;GO:0070013;GO:0043228;GO:0005763;GO:0044424;GO:0044422;	mitochondrion;cell part;intracellular non-membrane-bounded organelle;membrane-enclosed lumen;organelle;ribosome;intracellular ribonucleoprotein complex;membrane-bounded organelle;small ribosomal subunit;cytoplasm;cell;cytoplasmic part;cellular_component;mitochondrial matrix;mitochondrial ribosome;intracellular;organellar small ribosomal subunit;macromolecular complex;organellar ribosome;ribosomal…	5;2;4;2;2;5;4;3;5;4;2;4;1;5;4;3;4;2;3;4;4;4;3;3;3;3;4;3;5;3;2;	GO:0003676;GO:0003674;GO:0005488;GO:1901363;GO:0005198;GO:0003735;GO:0097159;GO:0003723;	nucleic acid binding;molecular_function;binding;heterocyclic compound binding;structural molecule activity;structural constituent of ribosome;organic cyclic compound binding;RNA binding;	4;1;2;3;2;3;3;5;	K02988	map03010;	Ribosome;	IPR005324;IPR014721;IPR000851;IPR013810;IPR020568;	Ribosomal protein S5, C-terminal;Ribosomal protein S5 domain 2-type fold, subgroup;Ribosomal protein S5;Ribosomal protein S5, N-terminal;Ribosomal protein S5 domain 2-type fold;	mitochondria	SPAC4G9.17c	145	J	[J] Translation, ribosomal structure and biogenesis;
T5AKB7	Succinate/fumarate mitochondrial transporter OS=Ophiocordyceps sinensis (strain Co18 / CGMCC 3.14243) OX=911162 GN=OCS_01418 PE=3 SV=1	nan	nan	nan	nan	nan	nan	nan	nan	nan	nan	nan	nan	nan	nan	nan	nan	nan	nan	GO:0006820;GO:1905039;GO:0044699;GO:0051179;GO:0071702;GO:0009987;GO:0015849;GO:0006811;GO:0006810;GO:0015711;GO:0034220;GO:0044765;GO:0008150;GO:0051234;GO:0055085;GO:1902578;GO:0046942;GO:0015741;GO:0071422;GO:0044763;GO:1903825;GO:0098656;GO:0006835;GO:0015744;GO:0015740;	anion transport;carboxylic acid transmembrane transport;single-organism process;localization;organic substance transport;cellular process;organic acid transport;ion transport;transport;organic anion transport;ion transmembrane transport;single-organism transport;biological_process;establishment of localization;transmembrane transport;single-organism localization;carboxylic acid transport;fumarate…	6;6;2;2;5;2;5;5;4;6;5;4;1;3;4;3;6;9;7;3;5;6;7;9;8;	GO:0044464;GO:0031975;GO:0044424;GO:0043227;GO:0043226;GO:0005737;GO:0044446;GO:0031090;GO:0019866;GO:0016021;GO:0016020;GO:0005740;GO:0005739;GO:0031224;GO:0043229;GO:0031967;GO:0031966;GO:0044425;GO:0043231;GO:0005623;GO:0005622;GO:0005575;GO:0005743;GO:0044444;GO:0044429;GO:0044422;	cell part;envelope;intracellular part;membrane-bounded organelle;organelle;cytoplasm;intracellular organelle part;organelle membrane;organelle inner membrane;integral component of membrane;membrane;mitochondrial envelope;mitochondrion;intrinsic component of membrane;intracellular organelle;organelle envelope;mitochondrial membrane;membrane part;intracellular membrane-bounded organelle;cell;intrac…	2;3;3;3;2;4;3;3;4;4;2;5;5;3;3;4;4;2;4;2;3;1;5;4;4;2;	GO:0005342;GO:0005215;GO:0015075;GO:0003674;GO:0046943;GO:0022857;GO:0015141;GO:0005469;GO:0022804;GO:0022891;GO:0015297;GO:0015291;GO:0015556;GO:0015138;GO:0022892;GO:0005310;GO:0008514;GO:0008509;	organic acid transmembrane transporter activity;transporter activity;ion transmembrane transporter activity;molecular_function;carboxylic acid transmembrane transporter activity;transmembrane transporter activity;succinate transmembrane transporter activity;succinate:fumarate antiporter activity;active transmembrane transporter activity;substrate-specific transmembrane transporter activity;antipo…	5;2;5;1;6;3;9;7;4;4;6;5;8;9;3;7;7;6;	K15100			IPR018108;IPR023395;	Mitochondrial substrate/solute carrier;Mitochondrial carrier domain;	mitochondria	YJR095w	305	C	[C] Energy production and conversion;
T5AAP5	Chromatin-remodeling complex ATPase chain isw-1 OS=Ophiocordyceps sinensis (strain Co18 / CGMCC 3.14243) OX=911162 GN=OCS_04651 PE=4 SV=1	nan	nan	nan	nan	nan	nan	nan	nan	nan	nan	nan	nan	nan	nan	nan	nan	nan	nan	GO:1901360;GO:0051716;GO:0000003;GO:0006281;GO:0046483;GO:0044702;GO:0033554;GO:0006807;GO:0043170;GO:0044260;GO:0016043;GO:0071840;GO:0044710;GO:0006950;GO:0008150;GO:0008152;GO:0006302;GO:0050896;GO:0016568;GO:0034641;GO:0007049;GO:0006139;GO:0007126;GO:0007127;GO:0051321;GO:0000725;GO:0000724;GO:0000280;GO:0006996;GO:0044238;GO:0009987;GO:0006725;GO:0006974;GO:0007131;GO:0044699;GO:0006338;GO:…	organic cyclic compound metabolic process;cellular response to stimulus;reproduction;DNA repair;heterocycle metabolic process;single organism reproductive process;cellular response to stress;nitrogen compound metabolic process;macromolecule metabolic process;cellular macromolecule metabolic process;cellular component organization;cellular component organization or biogenesis;single-organism metab…	4;3;2;4;4;3;4;3;4;4;3;2;3;3;1;2;5;2;6;4;4;4;4;5;3;5;6;6;4;3;2;4;5;4;2;7;6;4;4;5;4;5;3;2;3;6;4;5;3;4;5;5;7;7;	GO:0043231;GO:0043232;GO:0044424;GO:0044427;GO:0044422;GO:0043229;GO:0043227;GO:0043226;GO:0005856;GO:0044430;GO:0035861;GO:0044446;GO:0005634;GO:0044464;GO:0005623;GO:0005622;GO:0043228;GO:0072686;GO:0005694;GO:0015630;GO:0005819;GO:0005575;	intracellular membrane-bounded organelle;intracellular non-membrane-bounded organelle;intracellular part;chromosomal part;organelle part;intracellular organelle;membrane-bounded organelle;organelle;cytoskeleton;cytoskeletal part;site of double-strand break;intracellular organelle part;nucleus;cell part;cell;intracellular;non-membrane-bounded organelle;mitotic spindle;chromosome;microtubule cytosk…	4;4;3;4;2;3;3;2;5;4;5;3;5;2;2;3;3;6;5;6;5;1;	GO:1901363;GO:0000166;GO:0004386;GO:0016818;GO:0097367;GO:0016817;GO:0003674;GO:0005488;GO:0016887;GO:0003677;GO:1901265;GO:0042623;GO:0032549;GO:0017076;GO:0005524;GO:0016787;GO:0003824;GO:0032555;GO:0008094;GO:0016462;GO:0032559;GO:0033170;GO:0032550;GO:0032553;GO:0035639;GO:0043168;GO:0043167;GO:0015616;GO:0030554;GO:0097159;GO:0003676;GO:0001883;GO:0001882;GO:0017111;GO:0036094;	heterocyclic compound binding;nucleotide binding;helicase activity;hydrolase activity, acting on acid anhydrides, in phosphorus-containing anhydrides;carbohydrate derivative binding;hydrolase activity, acting on acid anhydrides;molecular_function;binding;ATPase activity;DNA binding;nucleoside phosphate binding;ATPase activity, coupled;ribonucleoside binding;purine nucleotide binding;ATP binding;h…	3;4;8;5;3;4;1;2;8;5;4;9;5;5;6;3;2;5;10;6;6;11;6;4;5;4;3;11;6;3;4;5;4;7;3;				IPR000330;IPR001650;IPR027417;IPR014001;	SNF2-related, N-terminal domain;Helicase, C-terminal;P-loop containing nucleoside triphosphate hydrolase;Helicase superfamily 1/2, ATP-binding domain;	nucleus	At1g08600	287	K	[K] Transcription;
T5AIR7	Eps15-like protein pan1p OS=Ophiocordyceps sinensis (strain Co18 / CGMCC 3.14243) OX=911162 GN=OCS_02660 PE=4 SV=1	0.395	1.422	0.985	nan	nan	nan	0.735	1.165	1.142	1.051	1.099	1.118	0.591698	0.0785444	1.1359	0.252244	0.67211	0.144015	GO:0043933;GO:0030036;GO:0071840;GO:0071822;GO:0016043;GO:0044699;GO:0009987;GO:0030029;GO:0006810;GO:0008150;GO:0006897;GO:0051234;GO:0051179;GO:0006996;GO:0007015;GO:0007010;GO:0016192;GO:1902589;GO:0044763;	macromolecular complex subunit organization;actin cytoskeleton organization;cellular component organization or biogenesis;protein complex subunit organization;cellular component organization;single-organism process;cellular process;actin filament-based process;transport;biological_process;endocytosis;establishment of localization;localization;organelle organization;actin filament organization;cyt…	4;5;2;5;3;2;2;4;4;1;6;3;2;4;6;5;5;4;3;	GO:0015629;GO:0061645;GO:0043229;GO:0043228;GO:0005622;GO:0043227;GO:0043226;GO:0010008;GO:0005856;GO:0005575;GO:0031090;GO:0005773;GO:0098805;GO:0016020;GO:0044444;GO:0044430;GO:0044437;GO:0005737;GO:0030479;GO:0098588;GO:0005938;GO:0005886;GO:0043231;GO:0043232;GO:0030863;GO:0005774;GO:0044464;GO:0005623;GO:0030864;GO:0044446;GO:0044448;GO:0071944;GO:0044422;GO:0044440;GO:0044424;GO:0005768;GO:…	actin cytoskeleton;endocytic patch;intracellular organelle;non-membrane-bounded organelle;intracellular;membrane-bounded organelle;organelle;endosome membrane;cytoskeleton;cellular_component;organelle membrane;vacuole;whole membrane;membrane;cytoplasmic part;cytoskeletal part;vacuolar part;cytoplasm;actin cortical patch;bounding membrane of organelle;cell cortex;plasma membrane;intracellular memb…	6;6;3;3;3;3;2;5;5;1;3;5;3;2;4;4;4;4;5;4;4;3;4;4;6;4;2;2;5;3;5;3;2;5;3;4;5;3;	GO:0003674;GO:0005488;GO:0043167;GO:0046872;GO:0005509;GO:0043169;	molecular_function;binding;ion binding;metal ion binding;calcium ion binding;cation binding;	1;2;3;5;6;4;	K20048			IPR002048;IPR018247;IPR025604;IPR011992;IPR000261;	EF-hand domain;EF-Hand 1, calcium-binding site;Actin cytoskeleton-regulatory complex protein End3;EF-hand domain pair;EH domain;	nucleus	SPBC11G11.02c	251	TU	[T] Signal transduction mechanisms;[U] Intracellular trafficking, secretion, and vesicular transport;
T4ZZJ7	Pre-mRNA-splicing factor OS=Ophiocordyceps sinensis (strain Co18 / CGMCC 3.14243) OX=911162 GN=OCS_05723 PE=3 SV=1	1.978	0.815	0.783	nan	nan	nan	nan	nan	nan	nan	nan	nan	2.42701	nan	1.04087	nan	2.52618	nan	GO:0090304;GO:0034641;GO:0006807;GO:0044699;GO:0006139;GO:0051716;GO:0044260;GO:0006396;GO:0071704;GO:0010467;GO:1901360;GO:0008380;GO:0016070;GO:0006283;GO:0006281;GO:0009987;GO:0006725;GO:0044710;GO:0006289;GO:0006974;GO:0006950;GO:0000377;GO:0008150;GO:0008152;GO:0000398;GO:0046483;GO:0016071;GO:0044238;GO:0000375;GO:0050896;GO:0044237;GO:0043170;GO:0033554;GO:0006259;GO:0044763;GO:0006397;	nucleic acid metabolic process;cellular nitrogen compound metabolic process;nitrogen compound metabolic process;single-organism process;nucleobase-containing compound metabolic process;cellular response to stimulus;cellular macromolecule metabolic process;RNA processing;organic substance metabolic process;gene expression;organic cyclic compound metabolic process;RNA splicing;RNA metabolic process…	5;4;3;2;4;3;4;6;3;5;4;7;5;6;4;2;4;3;5;5;3;9;1;2;8;4;6;3;8;2;3;4;4;5;3;7;	GO:0044464;GO:0031974;GO:0005623;GO:0005622;GO:0043227;GO:0043226;GO:0005634;GO:0016020;GO:0043233;GO:0030529;GO:0005654;GO:0044446;GO:0071013;GO:0044424;GO:0032991;GO:0043231;GO:0031981;GO:1990904;GO:0043229;GO:0005575;GO:0070013;GO:0044428;GO:0044422;GO:0005681;	cell part;membrane-enclosed lumen;cell;intracellular;membrane-bounded organelle;organelle;nucleus;membrane;organelle lumen;intracellular ribonucleoprotein complex;nucleoplasm;intracellular organelle part;catalytic step 2 spliceosome;intracellular part;macromolecular complex;intracellular membrane-bounded organelle;nuclear lumen;ribonucleoprotein complex;intracellular organelle;cellular_component;…	2;2;2;3;3;2;5;2;3;4;5;3;6;3;2;4;5;3;3;1;4;4;2;5;	GO:0005488;GO:1901363;GO:0003674;GO:0003676;GO:0097159;GO:0044822;GO:0003723;	binding;heterocyclic compound binding;molecular_function;nucleic acid binding;organic cyclic compound binding;poly(A) RNA binding;RNA binding;	2;3;1;4;3;6;5;	K12874	map03040;	Spliceosome;	IPR032174;IPR027417;IPR026300;	Intron-binding protein aquarius, N-terminal;P-loop containing nucleoside triphosphate hydrolase;CWF11 family;	nucleus	Hs14750549	1097	L	[L] Replication, recombination and repair;
T5A853	Elongation factor 3 OS=Ophiocordyceps sinensis (strain Co18 / CGMCC 3.14243) OX=911162 GN=OCS_02665 PE=4 SV=1	1.396	0.884	0.931	1.362	0.879	0.832	1.56	0.869	0.821	1.325	0.968	0.864	1.5675	0.000104185	1.04408	0.302549	1.6366	7.5e-05							GO:0003676;GO:0035639;GO:0003674;GO:0005488;GO:0016887;GO:0000166;GO:1901363;GO:1901265;GO:0001882;GO:0043168;GO:0043167;GO:0001883;GO:0032549;GO:0017076;GO:0005524;GO:0016787;GO:0008135;GO:0017111;GO:0036094;GO:0003824;GO:0016818;GO:0030554;GO:0097367;GO:0097159;GO:0016817;GO:0016462;GO:0032559;GO:0003723;GO:0032555;GO:0003746;GO:0032550;GO:0032553;	nucleic acid binding;purine ribonucleoside triphosphate binding;molecular_function;binding;ATPase activity;nucleotide binding;heterocyclic compound binding;nucleoside phosphate binding;nucleoside binding;anion binding;ion binding;purine nucleoside binding;ribonucleoside binding;purine nucleotide binding;ATP binding;hydrolase activity;translation factor activity, RNA binding;nucleoside-triphosphat…	4;5;1;2;8;4;3;4;4;4;3;5;5;5;6;3;6;7;3;2;5;6;3;3;4;6;6;5;5;7;6;4;	K03235			IPR021133;IPR017871;IPR016024;IPR015688;IPR003593;IPR003439;IPR011989;IPR027417;	HEAT, type 2;ABC transporter, conserved site;Armadillo-type fold;Elongation Factor 3;AAA+ ATPase domain;ABC transporter-like;Armadillo-like helical;P-loop containing nucleoside triphosphate hydrolase;	cytosol	YNL014w_2	913	EJ	[E] Amino acid transport and metabolism;[J] Translation, ribosomal structure and biogenesis;
T5A852	Cap binding protein OS=Ophiocordyceps sinensis (strain Co18 / CGMCC 3.14243) OX=911162 GN=OCS_05532 PE=4 SV=1	0.438	1.348	1.424	nan	nan	nan	nan	nan	nan	nan	nan	nan	0.324925	nan	0.94663	nan	0.30758	nan	GO:1901360;GO:1901361;GO:0033036;GO:0046483;GO:0000398;GO:0019439;GO:0051028;GO:1901575;GO:0044265;GO:0044260;GO:0006810;GO:0046700;GO:0008150;GO:0008152;GO:0034655;GO:0051234;GO:0016070;GO:0016071;GO:0050658;GO:0044270;GO:0050657;GO:0015931;GO:0044248;GO:0034641;GO:0051236;GO:0006139;GO:0051179;GO:0008380;GO:0009987;GO:0006725;GO:0045292;GO:0043170;GO:0000956;GO:0006807;GO:0000184;GO:0090304;GO:…	organic cyclic compound metabolic process;organic cyclic compound catabolic process;macromolecule localization;heterocycle metabolic process;mRNA splicing, via spliceosome;aromatic compound catabolic process;mRNA transport;organic substance catabolic process;cellular macromolecule catabolic process;cellular macromolecule metabolic process;transport;heterocycle catabolic process;biological_process…	4;5;3;4;8;5;6;4;5;4;4;5;1;2;5;3;5;6;5;5;7;6;4;4;4;4;2;7;2;4;9;4;8;3;9;5;5;3;5;5;6;7;4;8;9;3;5;3;3;6;7;	GO:0034518;GO:0043234;GO:0043231;GO:0043232;GO:0005829;GO:0044422;GO:0043229;GO:0043228;GO:0005622;GO:0043227;GO:0043226;GO:0005856;GO:0044430;GO:0048471;GO:0044424;GO:0005846;GO:0044446;GO:0044444;GO:0005737;GO:0005634;GO:0044464;GO:0005623;GO:0072686;GO:0015630;GO:0032991;GO:0005575;GO:0005819;	RNA cap binding complex;protein complex;intracellular membrane-bounded organelle;intracellular non-membrane-bounded organelle;cytosol;organelle part;intracellular organelle;non-membrane-bounded organelle;intracellular;membrane-bounded organelle;organelle;cytoskeleton;cytoskeletal part;perinuclear region of cytoplasm;intracellular part;nuclear cap binding complex;intracellular organelle part;cytop…	4;3;4;4;5;2;3;3;3;3;2;5;4;5;3;4;3;4;4;5;2;2;6;6;2;1;5;	GO:1901363;GO:0003674;GO:0005488;GO:0003676;GO:0000339;GO:0097159;GO:0044822;GO:0003723;GO:0003729;	heterocyclic compound binding;molecular_function;binding;nucleic acid binding;RNA cap binding;organic cyclic compound binding;poly(A) RNA binding;RNA binding;mRNA binding;	3;1;2;4;6;3;6;5;7;	K12882	map03013;map03015;map03040;	RNA transport;mRNA surveillance pathway;Spliceosome;	IPR015174;IPR016024;IPR027159;IPR015172;	MIF4G-like, type 2;Armadillo-type fold;Nuclear cap-binding protein subunit 1;MIF4G-like, type 1;	nucleus	SPAC6G10.07	285	A	[A] RNA processing and modification;
T5A851	Glutathione reductase OS=Ophiocordyceps sinensis (strain Co18 / CGMCC 3.14243) OX=911162 GN=OCS_06354 PE=4 SV=1	1.309	1.063	1.056	1.315	1.106	0.974	2.413	0.754	0.642	1.515	0.925	0.822	1.70271	0.0489146	1.10132	0.491539	1.87521	0.0333288	GO:0036245;GO:0044237;GO:0045454;GO:0000302;GO:0050789;GO:0006807;GO:0070887;GO:0006979;GO:0071704;GO:0071310;GO:0065007;GO:0044699;GO:0065008;GO:0044763;GO:0042592;GO:0019725;GO:0070301;GO:0006749;GO:0009987;GO:0034614;GO:0051716;GO:0050794;GO:0006950;GO:0008152;GO:0042221;GO:0034599;GO:0010035;GO:0010033;GO:0006575;GO:1901700;GO:1901701;GO:1901564;GO:0043603;GO:0042542;GO:0050896;GO:0034641;GO:…	cellular response to menadione;cellular metabolic process;cell redox homeostasis;response to reactive oxygen species;regulation of biological process;nitrogen compound metabolic process;cellular response to chemical stimulus;response to oxidative stress;organic substance metabolic process;cellular response to organic substance;biological regulation;single-organism process;regulation of biological…	6;3;4;5;2;3;4;4;3;5;2;2;3;3;4;4;6;5;2;6;3;3;3;2;3;5;4;4;4;4;5;4;5;5;2;4;5;6;4;4;1;5;	GO:0043226;GO:0043229;GO:0043227;GO:0044444;GO:0005739;GO:0005737;GO:0043231;GO:0044464;GO:0005623;GO:0005622;GO:0005575;GO:0044424;GO:0005829;	organelle;intracellular organelle;membrane-bounded organelle;cytoplasmic part;mitochondrion;cytoplasm;intracellular membrane-bounded organelle;cell part;cell;intracellular;cellular_component;intracellular part;cytosol;	2;3;3;4;5;4;4;2;2;3;1;3;5;	GO:0003674;GO:0005488;GO:0043167;GO:1901363;GO:1901265;GO:0016491;GO:0043168;GO:0050662;GO:0050661;GO:0050660;GO:0004362;GO:0000166;GO:0016667;GO:0016668;GO:0016209;GO:0036094;GO:0003824;GO:0048037;GO:0097159;GO:0015038;GO:0016651;GO:0015037;GO:0015036;	molecular_function;binding;ion binding;heterocyclic compound binding;nucleoside phosphate binding;oxidoreductase activity;anion binding;coenzyme binding;NADP binding;flavin adenine dinucleotide binding;glutathione-disulfide reductase activity;nucleotide binding;oxidoreductase activity, acting on a sulfur group of donors;oxidoreductase activity, acting on a sulfur group of donors, NAD(P) as accept…	1;2;3;3;4;3;4;4;5;5;3;4;4;5;2;3;2;3;3;7;4;6;5;	K00383	map00480;map04918;	Glutathione metabolism;Thyroid hormone synthesis;	IPR023753;IPR006322;IPR004099;IPR016156;	FAD/NAD(P)-binding domain;Glutathione reductase, eukaryote/bacterial;Pyridine nucleotide-disulphide oxidoreductase, dimerisation domain;FAD/NAD-linked reductase, dimerisation domain;	cytosol	YPL091w	149	Q	[Q] Secondary metabolites biosynthesis, transport and catabolism;
T5AGZ1	Uncharacterized protein OS=Ophiocordyceps sinensis (strain Co18 / CGMCC 3.14243) OX=911162 GN=OCS_03264 PE=4 SV=1	nan	nan	nan	nan	nan	nan	nan	nan	nan	nan	nan	nan	nan	nan	nan	nan	nan	nan													IPR018788;	Proteasome assembly chaperone 3;	extracellular
T5A855	Adenylyl-sulfate kinase OS=Ophiocordyceps sinensis (strain Co18 / CGMCC 3.14243) OX=911162 GN=OCS_06350 PE=3 SV=1	0.547	1.14	1.223	nan	nan	nan	nan	nan	nan	1.033	1.159	0.991	0.687257	0.277405	1.03839	0.749995	0.71364	0.360214	GO:0000096;GO:0006534;GO:0019752;GO:0044249;GO:0006807;GO:0044237;GO:0044283;GO:0009069;GO:0000103;GO:0044699;GO:1901576;GO:0044710;GO:0044711;GO:0006520;GO:0071704;GO:0019379;GO:0008652;GO:1901605;GO:1901607;GO:0009067;GO:0009987;GO:0044238;GO:0000097;GO:0009058;GO:0008150;GO:0008152;GO:0043436;GO:0009070;GO:0055114;GO:0009066;GO:0070814;GO:0019419;GO:1901564;GO:1901566;GO:0006082;GO:0044272;GO:…	sulfur amino acid metabolic process;cysteine metabolic process;carboxylic acid metabolic process;cellular biosynthetic process;nitrogen compound metabolic process;cellular metabolic process;small molecule biosynthetic process;serine family amino acid metabolic process;sulfate assimilation;single-organism process;organic substance biosynthetic process;single-organism metabolic process;single-organ…	5;6;6;4;3;3;5;6;5;2;4;3;4;4;3;5;5;5;6;7;2;3;6;3;1;2;5;7;4;6;6;4;4;5;4;5;5;6;5;6;7;4;3;7;4;	GO:0043229;GO:0043226;GO:0005737;GO:0043227;GO:0005634;GO:0043231;GO:0005829;GO:0044464;GO:0005623;GO:0005622;GO:0005575;GO:0044444;GO:0044424;	intracellular organelle;organelle;cytoplasm;membrane-bounded organelle;nucleus;intracellular membrane-bounded organelle;cytosol;cell part;cell;intracellular;cellular_component;cytoplasmic part;intracellular part;	3;2;4;3;5;4;5;2;2;3;1;4;3;	GO:0005488;GO:0005524;GO:0035639;GO:1901363;GO:0003674;GO:0001883;GO:0000166;GO:0001882;GO:0097159;GO:0032549;GO:0043167;GO:0016740;GO:1901265;GO:0032559;GO:0097367;GO:0043168;GO:0016301;GO:0004020;GO:0036094;GO:0003824;GO:0017076;GO:0032555;GO:0016773;GO:0030554;GO:0016772;GO:0032550;GO:0032553;	binding;ATP binding;purine ribonucleoside triphosphate binding;heterocyclic compound binding;molecular_function;purine nucleoside binding;nucleotide binding;nucleoside binding;organic cyclic compound binding;ribonucleoside binding;ion binding;transferase activity;nucleoside phosphate binding;adenyl ribonucleotide binding;carbohydrate derivative binding;anion binding;kinase activity;adenylylsulfat…	2;6;5;3;1;5;4;4;3;5;3;3;4;6;3;4;5;6;3;2;5;5;5;6;4;6;4;	K00860	map00230;map00920;map01100;map01120;	Purine metabolism;Sulfur metabolism;Metabolic pathways;Microbial metabolism in diverse environments;	IPR027417;IPR002891;	P-loop containing nucleoside triphosphate hydrolase;Adenylyl-sulfate kinase;	cytosol, nucleus	YKL001c	273	P	[P] Inorganic ion transport and metabolism;
T5AGZ2	Uncharacterized protein OS=Ophiocordyceps sinensis (strain Co18 / CGMCC 3.14243) OX=911162 GN=OCS_02418 PE=4 SV=1	nan	nan	nan	nan	nan	nan	nan	nan	nan	nan	nan	nan	nan	nan	nan	nan	nan	nan															extracellular
T5A858	Eukaryotic translation initiation factor 5A OS=Ophiocordyceps sinensis (strain Co18 / CGMCC 3.14243) OX=911162 GN=OCS_06283 PE=3 SV=1	2.639	0.66	0.642	1.62	0.809	0.78	1.544	0.911	0.835	0.574	1.006	1.229	1.88335	0.131449	0.97131	0.869714	1.82932	0.15176	GO:0045905;GO:0080090;GO:0019222;GO:0071840;GO:0045901;GO:0010604;GO:0010608;GO:0043043;GO:0048518;GO:0006448;GO:0006449;GO:0060255;GO:1901564;GO:1901566;GO:0019538;GO:0006452;GO:0009893;GO:0009891;GO:0006807;GO:0050789;GO:0044267;GO:0044260;GO:0016043;GO:0065007;GO:0044699;GO:0045727;GO:0051130;GO:0009889;GO:0050794;GO:0008150;GO:0008152;GO:0044271;GO:0010557;GO:0010556;GO:0022411;GO:0006518;GO:…	positive regulation of translational termination;regulation of primary metabolic process;regulation of metabolic process;cellular component organization or biogenesis;positive regulation of translational elongation;positive regulation of macromolecule metabolic process;posttranscriptional regulation of gene expression;peptide biosynthetic process;positive regulation of biological process;regulati…	6;4;3;2;7;4;6;6;2;7;6;4;4;5;4;7;3;4;3;2;5;4;3;2;2;6;4;4;3;1;2;5;5;5;4;5;5;4;4;4;5;5;6;5;5;5;5;2;5;6;5;5;4;5;5;4;5;4;4;5;5;6;3;5;5;4;3;5;3;4;4;7;3;3;6;7;6;6;3;	GO:0044424;GO:0005622;GO:0005737;GO:0044464;GO:0005623;GO:0005575;	intracellular part;intracellular;cytoplasm;cell part;cell;cellular_component;	3;3;4;2;2;1;	GO:1901363;GO:0043022;GO:0003674;GO:0005488;GO:0003676;GO:0043021;GO:0097159;GO:0003723;GO:0044877;GO:0008135;GO:0003746;	heterocyclic compound binding;ribosome binding;molecular_function;binding;nucleic acid binding;ribonucleoprotein complex binding;organic cyclic compound binding;RNA binding;macromolecular complex binding;translation factor activity, RNA binding;translation elongation factor activity;	3;5;1;2;4;4;3;5;3;6;7;	K03263			IPR014722;IPR019769;IPR020189;IPR012340;IPR008991;IPR001884;	Ribosomal protein L2 domain 2;Translation elongation factor, IF5A, hypusine site;Translation elongation factor, IF5A C-terminal;Nucleic acid-binding, OB-fold;Translation protein SH3-like domain;Translation elongation factor IF5A;	cytosol	YEL034w	207	J	[J] Translation, ribosomal structure and biogenesis;
T5A509	CDP-diacylglycerol--serine O-phosphatidyltransferase OS=Ophiocordyceps sinensis (strain Co18 / CGMCC 3.14243) OX=911162 GN=OCS_06797 PE=3 SV=1	nan	nan	nan	nan	nan	nan	nan	nan	nan	nan	nan	nan	nan	nan	nan	nan	nan	nan	GO:0019220;GO:0019222;GO:0080090;GO:0044710;GO:0044711;GO:0045786;GO:0045833;GO:0048519;GO:0071852;GO:0051055;GO:0046488;GO:0046337;GO:0046486;GO:0045023;GO:0006575;GO:1901564;GO:1901566;GO:0019637;GO:0009892;GO:0009890;GO:0042398;GO:0006807;GO:1901576;GO:0045936;GO:0065007;GO:0007049;GO:0006629;GO:0009889;GO:0050794;GO:0008150;GO:1903725;GO:1903726;GO:0090407;GO:0008654;GO:0052646;GO:0008152;GO:…	regulation of phosphate metabolic process;regulation of metabolic process;regulation of primary metabolic process;single-organism metabolic process;single-organism biosynthetic process;negative regulation of cell cycle;negative regulation of lipid metabolic process;negative regulation of biological process;fungal-type cell wall organization or biogenesis;negative regulation of lipid biosynthetic …	6;3;4;3;4;4;4;2;4;5;7;7;5;5;4;4;5;4;3;4;5;3;4;6;2;4;4;4;3;1;6;5;5;5;5;2;4;2;5;5;6;6;7;5;4;2;7;4;5;4;6;6;5;5;4;6;5;6;6;5;4;5;5;2;3;3;5;5;3;3;5;3;4;3;5;4;7;7;3;	GO:0005783;GO:0005789;GO:0031224;GO:0031982;GO:0016023;GO:0016021;GO:0016020;GO:0031988;GO:0098588;GO:0043231;GO:0042175;GO:0005829;GO:0044425;GO:0044422;GO:0043229;GO:0043227;GO:0043226;GO:0044433;GO:0044432;GO:0044424;GO:0097708;GO:0012506;GO:0044446;GO:0044444;GO:0031301;GO:0031300;GO:0031227;GO:0005737;GO:0031090;GO:0031410;GO:0030659;GO:0044464;GO:0005623;GO:0005622;GO:0030176;GO:0012505;GO:…	endoplasmic reticulum;endoplasmic reticulum membrane;intrinsic component of membrane;vesicle;cytoplasmic, membrane-bounded vesicle;integral component of membrane;membrane;membrane-bounded vesicle;bounding membrane of organelle;intracellular membrane-bounded organelle;nuclear outer membrane-endoplasmic reticulum membrane network;cytosol;membrane part;organelle part;intracellular organelle;membrane…	4;3;3;4;5;4;2;5;4;4;3;5;2;2;3;3;2;4;4;3;4;4;3;4;4;3;4;4;3;5;5;2;2;3;4;3;1;	GO:0016740;GO:0017169;GO:0003674;GO:0016780;GO:0016772;GO:0003882;GO:0003824;	transferase activity;CDP-alcohol phosphatidyltransferase activity;molecular_function;phosphotransferase activity, for other substituted phosphate groups;transferase activity, transferring phosphorus-containing groups;CDP-diacylglycerol-serine O-phosphatidyltransferase activity;catalytic activity;	3;6;1;5;4;7;2;	K17103	map00260;map00564;map01100;map01110;	Glycine, serine and threonine metabolism;Glycerophospholipid metabolism;Metabolic pathways;Biosynthesis of secondary metabolites;	IPR000462;IPR016271;IPR004533;	CDP-alcohol phosphatidyltransferase;CDP-diacylglycerol--serine O-phosphatidyltransferase, fungal;CDP-diacylglycerol--serine O-phosphatidyltransferase;	plasma membrane	108761352	190	I	[I] Lipid transport and metabolism;	COG1183	Phosphatidylserine synthase
T5AK09	Cytochrome P450 51A OS=Ophiocordyceps sinensis (strain Co18 / CGMCC 3.14243) OX=911162 GN=OCS_02159 PE=3 SV=1	nan	nan	nan	nan	nan	nan	nan	nan	nan	nan	nan	nan	nan	nan	nan	nan	nan	nan	GO:0044281;GO:0044283;GO:1901362;GO:0044699;GO:1901576;GO:0044710;GO:0044711;GO:0071704;GO:1901360;GO:0016126;GO:0016125;GO:0006629;GO:0046165;GO:0009058;GO:0008150;GO:0008152;GO:0008202;GO:0008610;GO:0044238;GO:0006066;GO:0006694;GO:1901617;GO:1901615;	small molecule metabolic process;small molecule biosynthetic process;organic cyclic compound biosynthetic process;single-organism process;organic substance biosynthetic process;single-organism metabolic process;single-organism biosynthetic process;organic substance metabolic process;organic cyclic compound metabolic process;sterol biosynthetic process;sterol metabolic process;lipid metabolic proc…	4;5;5;2;4;3;4;3;4;7;6;4;6;3;1;2;5;5;3;5;6;5;4;	GO:0005783;GO:0005789;GO:0042175;GO:0031224;GO:0005622;GO:0005737;GO:0031090;GO:0044432;GO:0043227;GO:0016021;GO:0016020;GO:0043226;GO:0098588;GO:0044446;GO:0012505;GO:0005575;GO:0044464;GO:0043229;GO:0005623;GO:0043231;GO:0044444;GO:0044424;GO:0044425;GO:0044422;	endoplasmic reticulum;endoplasmic reticulum membrane;nuclear outer membrane-endoplasmic reticulum membrane network;intrinsic component of membrane;intracellular;cytoplasm;organelle membrane;endoplasmic reticulum part;membrane-bounded organelle;integral component of membrane;membrane;organelle;bounding membrane of organelle;intracellular organelle part;endomembrane system;cellular_component;cell p…	4;3;3;3;3;4;3;4;3;4;2;2;4;3;3;1;2;3;2;4;4;3;2;2;	GO:0005488;GO:0004497;GO:0016705;GO:0003674;GO:1901363;GO:0016491;GO:0046914;GO:0005506;GO:0046872;GO:0020037;GO:0043169;GO:0003824;GO:0043167;GO:0046906;GO:0097159;GO:0016709;GO:0032451;GO:0008398;	binding;monooxygenase activity;oxidoreductase activity, acting on paired donors, with incorporation or reduction of molecular oxygen;molecular_function;heterocyclic compound binding;oxidoreductase activity;transition metal ion binding;iron ion binding;metal ion binding;heme binding;cation binding;catalytic activity;ion binding;tetrapyrrole binding;organic cyclic compound binding;oxidoreductase ac…	2;4;4;1;3;3;6;7;5;5;4;2;3;4;3;5;3;4;	K05917	map00100;map01100;map01110;map01130;	Steroid biosynthesis;Metabolic pathways;Biosynthesis of secondary metabolites;Biosynthesis of antibiotics;	IPR017972;IPR001128;IPR002403;	Cytochrome P450, conserved site;Cytochrome P450;Cytochrome P450, E-class, group IV;	extracellular	SPAC13A11.02c	518	Q	[Q] Secondary metabolites biosynthesis, transport and catabolism;
T5AD79	Uncharacterized protein OS=Ophiocordyceps sinensis (strain Co18 / CGMCC 3.14243) OX=911162 GN=OCS_04610 PE=4 SV=1	2.422	0.722	0.801	1.488	1.057	0.783	nan	nan	nan	1.708	0.916	0.859	2.08459	0.0308556	1.10315	0.447256	2.29963	0.0200904															extracellular
T5A9Z3	Uncharacterized protein OS=Ophiocordyceps sinensis (strain Co18 / CGMCC 3.14243) OX=911162 GN=OCS_01995 PE=4 SV=1	nan	nan	nan	nan	nan	nan	nan	nan	nan	1.352	0.801	0.786	1.68788	nan	1.01908	nan	1.7201	nan	GO:0071840;GO:0042273;GO:0042254;GO:0022613;GO:0008150;GO:0044085;	cellular component organization or biogenesis;ribosomal large subunit biogenesis;ribosome biogenesis;ribonucleoprotein complex biogenesis;biological_process;cellular component biogenesis;	2;5;5;4;1;3;	GO:0030689;GO:1990904;GO:0030687;GO:0030686;GO:0031974;GO:0030684;GO:0043229;GO:0043228;GO:0043227;GO:0043226;GO:0044446;GO:0031981;GO:0005730;GO:0005634;GO:0030529;GO:0030691;GO:0043234;GO:0032991;GO:0043231;GO:0043232;GO:0043233;GO:0044464;GO:0005623;GO:0005622;GO:0005575;GO:0070013;GO:0044428;GO:0044424;GO:0030690;GO:0044422;	Noc complex;ribonucleoprotein complex;preribosome, large subunit precursor;90S preribosome;membrane-enclosed lumen;preribosome;intracellular organelle;non-membrane-bounded organelle;membrane-bounded organelle;organelle;intracellular organelle part;nuclear lumen;nucleolus;nucleus;intracellular ribonucleoprotein complex;Noc2p-Noc3p complex;protein complex;macromolecular complex;intracellular membra…	4;3;6;6;2;5;3;3;3;2;3;5;5;5;4;5;3;2;4;4;3;2;2;3;1;4;4;3;5;2;				K14833			IPR005343;IPR011989;	Nucleolar complex protein 2;Armadillo-like helical;	nucleus	YOR206w	445	J	[J] Translation, ribosomal structure and biogenesis;
T5AD74	Secretory pathway Sec39 OS=Ophiocordyceps sinensis (strain Co18 / CGMCC 3.14243) OX=911162 GN=OCS_04616 PE=4 SV=1	nan	nan	nan	nan	nan	nan	nan	nan	nan	nan	nan	nan	nan	nan	nan	nan	nan	nan										K20475			IPR013244;	Sec39 domain;	extracellular
T5AD71	Thioesterase superfamily protein OS=Ophiocordyceps sinensis (strain Co18 / CGMCC 3.14243) OX=911162 GN=OCS_04509 PE=4 SV=1	nan	nan	nan	nan	nan	nan	nan	nan	nan	nan	nan	nan	nan	nan	nan	nan	nan	nan	GO:0006631;GO:0006637;GO:0006732;GO:0019752;GO:0044237;GO:0044699;GO:0044710;GO:0051186;GO:0071704;GO:0035383;GO:0006629;GO:0009987;GO:0032787;GO:0008150;GO:0008152;GO:0043436;GO:0044255;GO:0044238;GO:0006082;GO:0006790;GO:0006793;GO:0044763;GO:0044281;	fatty acid metabolic process;acyl-CoA metabolic process;coenzyme metabolic process;carboxylic acid metabolic process;cellular metabolic process;single-organism process;single-organism metabolic process;cofactor metabolic process;organic substance metabolic process;thioester metabolic process;lipid metabolic process;cellular process;monocarboxylic acid metabolic process;biological_process;metaboli…	5;5;5;6;3;2;3;4;3;4;4;2;7;1;2;5;4;3;4;4;4;3;4;	GO:0043229;GO:0043227;GO:0043226;GO:0005737;GO:0005634;GO:0043231;GO:0005829;GO:0044464;GO:0005623;GO:0005622;GO:0005575;GO:0044444;GO:0044424;	intracellular organelle;membrane-bounded organelle;organelle;cytoplasm;nucleus;intracellular membrane-bounded organelle;cytosol;cell part;cell;intracellular;cellular_component;cytoplasmic part;intracellular part;	3;3;2;4;5;4;5;2;2;3;1;4;3;	GO:0016790;GO:0003674;GO:0016787;GO:0016289;GO:0016788;GO:0003824;GO:0047617;	thiolester hydrolase activity;molecular_function;hydrolase activity;CoA hydrolase activity;hydrolase activity, acting on ester bonds;catalytic activity;acyl-CoA hydrolase activity;	5;1;3;6;4;2;7;	K17362			IPR006683;IPR029069;	Thioesterase domain;HotDog domain;	mitochondria	SPBC31F10.02	98.2	R	[R] General function prediction only;
T5A9Z6	Eukaryotic translation initiation factor 2A OS=Ophiocordyceps sinensis (strain Co18 / CGMCC 3.14243) OX=911162 GN=OCS_05711 PE=3 SV=1	nan	nan	nan	nan	nan	nan	nan	nan	nan	nan	nan	nan	nan	nan	nan	nan	nan	nan	GO:0044238;GO:0080090;GO:0019222;GO:0031326;GO:0031323;GO:0044249;GO:0034641;GO:0006807;GO:0034645;GO:0050789;GO:0043043;GO:0044267;GO:0044260;GO:0010608;GO:0051246;GO:0071704;GO:0010467;GO:0065007;GO:0002181;GO:0002183;GO:2000112;GO:0010468;GO:1901576;GO:0060255;GO:0009987;GO:0009889;GO:0050794;GO:0009058;GO:0009059;GO:0008150;GO:0051171;GO:0008152;GO:0044271;GO:0034248;GO:0043604;GO:0032268;GO:…	primary metabolic process;regulation of primary metabolic process;regulation of metabolic process;regulation of cellular biosynthetic process;regulation of cellular metabolic process;cellular biosynthetic process;cellular nitrogen compound metabolic process;nitrogen compound metabolic process;cellular macromolecule biosynthetic process;regulation of biological process;peptide biosynthetic process…	3;4;3;5;4;4;4;3;5;2;6;5;4;6;5;3;5;2;7;5;6;5;4;4;2;4;3;3;5;1;4;2;5;5;6;5;4;5;5;4;3;4;5;6;5;4;6;	GO:0005623;GO:0005622;GO:0005737;GO:0044424;GO:0005829;GO:0044464;GO:0005575;GO:0044444;	cell;intracellular;cytoplasm;intracellular part;cytosol;cell part;cellular_component;cytoplasmic part;	2;3;4;3;5;2;1;4;	GO:0003674;GO:1901363;GO:0003676;GO:0008135;GO:0097159;GO:0003723;GO:0003743;GO:0005488;	molecular_function;heterocyclic compound binding;nucleic acid binding;translation factor activity, RNA binding;organic cyclic compound binding;RNA binding;translation initiation factor activity;binding;	1;3;4;6;3;5;7;2;	K15026			IPR011387;IPR015943;IPR013979;	Translation initiation factor 2A;WD40/YVTN repeat-like-containing domain;Translation initiation factor, beta propellor-like domain;	cytosol	SPBC4B4.04	452	J	[J] Translation, ribosomal structure and biogenesis;
T5A9Z5	Acetohydroxy acid isomeroreductase OS=Ophiocordyceps sinensis (strain Co18 / CGMCC 3.14243) OX=911162 GN=OCS_05057 PE=3 SV=1	1.061	1.112	0.957	0.986	1.279	0.9	1.287	1.041	0.824	0.89	1.288	0.815	0.894919	0.28058	1.35011	0.00474138	1.20824	0.0924469	GO:0019752;GO:0044249;GO:0006807;GO:0044281;GO:0044283;GO:0044699;GO:1901576;GO:0044710;GO:0044711;GO:0006549;GO:0006520;GO:0071704;GO:0009099;GO:0009097;GO:1901605;GO:1901607;GO:0008652;GO:0009987;GO:0009058;GO:0008150;GO:0008152;GO:0043436;GO:0044238;GO:0006573;GO:1901564;GO:0006082;GO:1901566;GO:0046394;GO:0016053;GO:0044237;GO:0044763;GO:0009081;GO:0009082;	carboxylic acid metabolic process;cellular biosynthetic process;nitrogen compound metabolic process;small molecule metabolic process;small molecule biosynthetic process;single-organism process;organic substance biosynthetic process;single-organism metabolic process;single-organism biosynthetic process;isoleucine metabolic process;cellular amino acid metabolic process;organic substance metabolic p…	6;4;3;4;5;2;4;3;4;6;4;3;7;7;5;6;5;2;3;1;2;5;3;6;4;4;5;6;5;3;3;5;6;	GO:0043229;GO:0043227;GO:0043226;GO:0005737;GO:0005623;GO:0005739;GO:0043231;GO:0044464;GO:0005622;GO:0005575;GO:0044444;GO:0044424;	intracellular organelle;membrane-bounded organelle;organelle;cytoplasm;cell;mitochondrion;intracellular membrane-bounded organelle;cell part;intracellular;cellular_component;cytoplasmic part;intracellular part;	3;3;2;4;2;5;4;2;3;1;4;3;	GO:0005488;GO:0043169;GO:0003674;GO:0016491;GO:0016616;GO:0043167;GO:0046872;GO:0003824;GO:0016614;GO:0004455;	binding;cation binding;molecular_function;oxidoreductase activity;oxidoreductase activity, acting on the CH-OH group of donors, NAD or NADP as acceptor;ion binding;metal ion binding;catalytic activity;oxidoreductase activity, acting on CH-OH group of donors;ketol-acid reductoisomerase activity;	2;4;1;3;5;3;5;2;4;6;	K00053	map00290;map00770;map01100;map01110;map01130;map01210;map01230;	Valine, leucine and isoleucine biosynthesis;Pantothenate and CoA biosynthesis;Metabolic pathways;Biosynthesis of secondary metabolites;Biosynthesis of antibiotics;2-Oxocarboxylic acid metabolism;Biosynthesis of amino acids;	IPR013116;IPR008927;IPR016207;IPR000506;IPR013328;IPR016040;IPR013023;	Acetohydroxy acid isomeroreductase, NADPH-binding domain;6-phosphogluconate dehydrogenase C-terminal domain-like;Ketol-acid reductoisomerase, fungi;Acetohydroxy acid isomeroreductase C-terminal;6-phosphogluconate dehydrogenase, domain 2;NAD(P)-binding domain;Ketol-acid reductoisomerase;	mitochondria	375143470	425	EH	[E] Amino acid transport and metabolism; [H] Coenzyme transport and metabolism;	COG0059	Ketol-acid reductoisomerase
T5A7R5	14-3-3 protein OS=Ophiocordyceps sinensis (strain Co18 / CGMCC 3.14243) OX=911162 GN=OCS_06506 PE=3 SV=1	1.035	1.085	0.998	0.96	1.246	1.169	0.837	1.185	1.122	0.982	1.142	1.21	0.818806	0.00789871	1.03534	0.512713	0.84774	0.0330744										K06630	map04011;map04110;map04114;map04151;map04390;map04391;map04722;map05169;map05203;	MAPK signaling pathway - yeast;Cell cycle;Oocyte meiosis;PI3K-Akt signaling pathway;Hippo signaling pathway;Hippo signaling pathway - fly;Neurotrophin signaling pathway;Epstein-Barr virus infection;Viral carcinogenesis;	IPR000308;IPR023409;IPR023410;	14-3-3 protein;14-3-3 protein, conserved site;14-3-3 domain;	nucleus	SPAC8E11.02c	362	O	[O] Posttranslational modification, protein turnover, chaperones;
T5A7R7	Ubiquitin carboxyl-terminal hydrolase OS=Ophiocordyceps sinensis (strain Co18 / CGMCC 3.14243) OX=911162 GN=OCS_02763 PE=3 SV=1	2.288	0.708	0.765	1.736	0.834	0.682	1.948	0.8	1.032	1.524	0.675	0.901	2.4846	0.000537034	0.8926	0.329917	2.21775	0.00124701	GO:0071108;GO:0044248;GO:0043632;GO:0044267;GO:1901575;GO:0044265;GO:0044260;GO:0043161;GO:0070647;GO:0070646;GO:0071704;GO:0006508;GO:0016579;GO:0044238;GO:0009987;GO:0019941;GO:0006464;GO:0043412;GO:0036211;GO:0008150;GO:0030163;GO:0008152;GO:0044257;GO:0009056;GO:0009057;GO:0051603;GO:0019538;GO:0010498;GO:0044237;GO:0043170;GO:0006511;	protein K48-linked deubiquitination;cellular catabolic process;modification-dependent macromolecule catabolic process;cellular protein metabolic process;organic substance catabolic process;cellular macromolecule catabolic process;cellular macromolecule metabolic process;proteasome-mediated ubiquitin-dependent protein catabolic process;protein modification by small protein conjugation or removal;p…	8;4;6;5;4;5;4;7;7;6;3;5;7;3;2;7;6;5;5;1;5;2;6;3;5;6;4;6;3;4;8;	GO:0044464;GO:0031974;GO:0043229;GO:0005623;GO:0005622;GO:0043227;GO:0043226;GO:0005634;GO:0005654;GO:0044446;GO:0043231;GO:0043233;GO:0031981;GO:0005575;GO:0070013;GO:0044428;GO:0044424;GO:0044422;	cell part;membrane-enclosed lumen;intracellular organelle;cell;intracellular;membrane-bounded organelle;organelle;nucleus;nucleoplasm;intracellular organelle part;intracellular membrane-bounded organelle;organelle lumen;nuclear lumen;cellular_component;intracellular organelle lumen;nuclear part;intracellular part;organelle part;	2;2;3;2;3;3;2;5;5;3;4;3;5;1;4;4;3;2;	GO:0008270;GO:0043169;GO:0008238;GO:0003674;GO:0019783;GO:0043167;GO:0008234;GO:0070011;GO:0046872;GO:0016787;GO:0101005;GO:0008242;GO:0046914;GO:0003824;GO:0036459;GO:0008233;GO:1990380;GO:0005488;	zinc ion binding;cation binding;exopeptidase activity;molecular_function;ubiquitin-like protein-specific protease activity;ion binding;cysteine-type peptidase activity;peptidase activity, acting on L-amino acid peptides;metal ion binding;hydrolase activity;ubiquitinyl hydrolase activity;omega peptidase activity;transition metal ion binding;catalytic activity;thiol-dependent ubiquitinyl hydrolase …	7;4;6;1;7;3;6;5;5;3;4;7;6;2;5;4;5;2;	K11836			IPR009060;IPR016652;IPR018200;IPR001394;IPR013083;IPR015940;IPR028889;IPR001607;	UBA-like;Ubiquitinyl hydrolase;Ubiquitin specific protease, conserved site;Peptidase C19, ubiquitin carboxyl-terminal hydrolase;Zinc finger, RING/FYVE/PHD-type;Ubiquitin-associated domain;Ubiquitin specific protease domain;Zinc finger, UBP-type;	cytosol	SPBC6B1.06c	547	O	[O] Posttranslational modification, protein turnover, chaperones;
T5A7R6	Ribosomal protein subunit S4 OS=Ophiocordyceps sinensis (strain Co18 / CGMCC 3.14243) OX=911162 GN=OCS_05821 PE=4 SV=1	0.975	1.119	1.055	nan	nan	nan	0.935	1.218	1.113	nan	nan	nan	0.817287	0.057216	1.07795	0.278666	0.881	0.0671503	GO:0007049;GO:0051321;GO:0000003;GO:0044699;GO:0009987;GO:0022414;GO:0008150;GO:0044702;GO:0044763;	cell cycle;meiotic cell cycle;reproduction;single-organism process;cellular process;reproductive process;biological_process;single organism reproductive process;single-organism cellular process;	4;3;2;2;2;2;1;3;3;	GO:0005635;GO:0031975;GO:0031224;GO:0043227;GO:0043226;GO:0005737;GO:0005575;GO:0016021;GO:0016020;GO:0031965;GO:0031967;GO:0012505;GO:0031090;GO:0043231;GO:0005829;GO:0044464;GO:0043229;GO:0005623;GO:0005622;GO:0044446;GO:0044444;GO:0044428;GO:0044424;GO:0044425;GO:0005634;GO:0044422;	nuclear envelope;envelope;intrinsic component of membrane;membrane-bounded organelle;organelle;cytoplasm;cellular_component;integral component of membrane;membrane;nuclear membrane;organelle envelope;endomembrane system;organelle membrane;intracellular membrane-bounded organelle;cytosol;cell part;intracellular organelle;cell;intracellular;intracellular organelle part;cytoplasmic part;nuclear part…	4;3;3;3;2;4;1;4;2;4;4;3;3;4;5;2;3;2;3;3;4;4;3;2;5;2;							IPR000644;IPR000270;	CBS domain;PB1 domain;	mitochondria	71907424	82.8	T	[T] Signal transduction mechanisms;	COG0517	CBS domain
T5A7R2	Nuclear protein Qri2/Nse4 OS=Ophiocordyceps sinensis (strain Co18 / CGMCC 3.14243) OX=911162 GN=OCS_06512 PE=4 SV=1	1.231	0.796	1.119	0.838	0.883	1.045	0.671	1.102	0.924	0.629	0.897	1.303	0.915986	0.628887	0.83762	0.132528	0.76725	0.158109													IPR001279;IPR025638;	Metallo-beta-lactamase;Protein of unknown function DUF4336;	cytosol	459289245	70.1	C	[C] Energy production and conversion;	COG4221	NADP-dependent 3-hydroxy acid dehydrogenase YdfG
T5A9V9	Methionine aminopeptidase OS=Ophiocordyceps sinensis (strain Co18 / CGMCC 3.14243) OX=911162 GN=OCS_05695 PE=3 SV=1	1.75	0.934	0.876	1.086	0.996	1.032	nan	nan	nan	0.975	0.886	0.9	1.35334	0.245722	1.00285	0.965542	1.35719	0.246946	GO:0044237;GO:0043170;GO:0051604;GO:0035551;GO:0071704;GO:0010467;GO:0044267;GO:0009987;GO:0070084;GO:0006464;GO:0044260;GO:0043412;GO:0036211;GO:0008150;GO:0008152;GO:0006508;GO:0016485;GO:0044238;GO:0019538;	cellular metabolic process;macromolecule metabolic process;protein maturation;protein initiator methionine removal involved in protein maturation;organic substance metabolic process;gene expression;cellular protein metabolic process;cellular process;protein initiator methionine removal;cellular protein modification process;cellular macromolecule metabolic process;macromolecule modification;protei…	3;4;5;6;3;5;5;2;7;6;4;5;5;1;2;5;6;3;4;	GO:0031974;GO:0043229;GO:0043228;GO:0043227;GO:0043226;GO:0005737;GO:0044446;GO:0031981;GO:0005730;GO:0005634;GO:0043231;GO:0043232;GO:0043233;GO:0005829;GO:0044464;GO:0005623;GO:0005622;GO:0005575;GO:0070013;GO:0044444;GO:0044428;GO:0044424;GO:0044422;	membrane-enclosed lumen;intracellular organelle;non-membrane-bounded organelle;membrane-bounded organelle;organelle;cytoplasm;intracellular organelle part;nuclear lumen;nucleolus;nucleus;intracellular membrane-bounded organelle;intracellular non-membrane-bounded organelle;organelle lumen;cytosol;cell part;cell;intracellular;cellular_component;intracellular organelle lumen;cytoplasmic part;nuclear…	2;3;3;3;2;4;3;5;5;5;4;4;3;5;2;2;3;1;4;4;4;3;2;	GO:0004177;GO:0008238;GO:0003674;GO:0005488;GO:0008233;GO:0008237;GO:0008235;GO:0043167;GO:0070006;GO:0046872;GO:0016787;GO:0043169;GO:0003824;GO:0070011;	aminopeptidase activity;exopeptidase activity;molecular_function;binding;peptidase activity;metallopeptidase activity;metalloexopeptidase activity;ion binding;metalloaminopeptidase activity;metal ion binding;hydrolase activity;cation binding;catalytic activity;peptidase activity, acting on L-amino acid peptides;	7;6;1;2;4;6;7;3;8;5;3;4;2;5;	K01265			IPR000994;IPR001714;IPR002467;IPR031615;	Peptidase M24;Peptidase M24, methionine aminopeptidase;Peptidase M24A, methionine aminopeptidase, subfamily 1;MYND-like zinc finger, mRNA-binding;	cytosol	SPBC3E7.10	439	O	[O] Posttranslational modification, protein turnover, chaperones;
T5A5B9	RNA-binding protein 8A OS=Ophiocordyceps sinensis (strain Co18 / CGMCC 3.14243) OX=911162 GN=OCS_06510 PE=4 SV=1	nan	nan	nan	nan	nan	nan	nan	nan	nan	nan	nan	nan	nan	nan	nan	nan	nan	nan	GO:0080090;GO:0019222;GO:0050684;GO:1901360;GO:1901361;GO:0010608;GO:0043043;GO:0033036;GO:0060255;GO:0046483;GO:1901564;GO:1901566;GO:0019538;GO:0000398;GO:0019439;GO:0006807;GO:0051028;GO:0044267;GO:1901575;GO:0000381;GO:0000380;GO:0044260;GO:0065007;GO:0006810;GO:0009889;GO:0046700;GO:0008150;GO:0008152;GO:0034655;GO:0050794;GO:0016070;GO:0016071;GO:0050658;GO:0044271;GO:0044270;GO:0050657;GO:…	regulation of primary metabolic process;regulation of metabolic process;regulation of mRNA processing;organic cyclic compound metabolic process;organic cyclic compound catabolic process;posttranscriptional regulation of gene expression;peptide biosynthetic process;macromolecule localization;regulation of macromolecule metabolic process;heterocycle metabolic process;organonitrogen compound metabol…	4;3;6;4;5;6;6;3;4;4;4;5;4;8;5;3;6;5;4;8;9;4;2;4;4;5;1;2;5;3;5;6;5;5;5;7;5;5;5;6;6;4;4;4;5;4;7;4;3;6;5;2;7;2;4;5;6;5;5;5;4;8;9;5;4;5;6;2;5;3;5;5;5;6;7;4;5;4;5;8;3;9;4;3;5;3;3;6;6;6;7;	GO:0031974;GO:0031981;GO:0043231;GO:0043233;GO:0044428;GO:0044422;GO:0043229;GO:0005622;GO:0043227;GO:0043226;GO:0016607;GO:0016604;GO:0005654;GO:0044424;GO:0044446;GO:0005737;GO:0005634;GO:0044451;GO:0044464;GO:0005623;GO:0005575;GO:0070013;	membrane-enclosed lumen;nuclear lumen;intracellular membrane-bounded organelle;organelle lumen;nuclear part;organelle part;intracellular organelle;intracellular;membrane-bounded organelle;organelle;nuclear speck;nuclear body;nucleoplasm;intracellular part;intracellular organelle part;cytoplasm;nucleus;nucleoplasm part;cell part;cell;cellular_component;intracellular organelle lumen;	2;5;4;3;4;2;3;3;3;2;7;6;5;3;3;4;5;5;2;2;1;4;	GO:1901363;GO:0000166;GO:0003674;GO:0005488;GO:0003676;GO:1901265;GO:0097159;GO:0003723;GO:0036094;	heterocyclic compound binding;nucleotide binding;molecular_function;binding;nucleic acid binding;nucleoside phosphate binding;organic cyclic compound binding;RNA binding;small molecule binding;	3;4;1;2;4;4;3;5;3;	K12876	map03013;map03015;map03040;	RNA transport;mRNA surveillance pathway;Spliceosome;	IPR000504;IPR008111;IPR033744;	RNA recognition motif domain;RNA-binding motif protein 8;RBM8, RNA recognition motif;	nucleus	CE01044	129	R	[R] General function prediction only;
T5A5B2	Aminoacyl-tRNA synthetase, class II (D/K/N)-like protein OS=Ophiocordyceps sinensis (strain Co18 / CGMCC 3.14243) OX=911162 GN=OCS_06697 PE=4 SV=1	nan	nan	nan	0.964	1.058	0.999	nan	nan	nan	1.005	1.184	1.105	0.878233	0.175535	1.06559	0.490174	0.93584	0.356844	GO:0044237;GO:0019752;GO:0090304;GO:0044249;GO:0034641;GO:0006807;GO:0044281;GO:0034645;GO:0034660;GO:0043170;GO:1901360;GO:1901576;GO:0044710;GO:0044260;GO:0006520;GO:0043043;GO:0043604;GO:0071704;GO:0010467;GO:0006421;GO:0044699;GO:0002181;GO:0044267;GO:0006139;GO:0009987;GO:0006725;GO:0009058;GO:0009059;GO:0008150;GO:0008152;GO:0043436;GO:0044271;GO:0046483;GO:0016070;GO:0044238;GO:1901564;GO:…	cellular metabolic process;carboxylic acid metabolic process;nucleic acid metabolic process;cellular biosynthetic process;cellular nitrogen compound metabolic process;nitrogen compound metabolic process;small molecule metabolic process;cellular macromolecule biosynthetic process;ncRNA metabolic process;macromolecule metabolic process;organic cyclic compound metabolic process;organic substance bio…	3;6;5;4;4;3;4;5;6;4;4;4;3;4;4;6;6;3;5;8;2;7;5;4;2;4;3;5;1;2;5;5;4;5;3;4;5;4;4;7;5;6;5;7;3;5;6;	GO:0005737;GO:0044444;GO:0005829;GO:0044464;GO:0005623;GO:0005622;GO:0005575;GO:0044424;	cytoplasm;cytoplasmic part;cytosol;cell part;cell;intracellular;cellular_component;intracellular part;	4;4;5;2;2;3;1;3;	GO:0003676;GO:0032550;GO:0035639;GO:0003674;GO:1901363;GO:0001882;GO:0004812;GO:0004816;GO:0097367;GO:0043167;GO:0032555;GO:0032549;GO:0005524;GO:0043168;GO:0000166;GO:0001883;GO:1901265;GO:0036094;GO:0003824;GO:0017076;GO:0016874;GO:0016875;GO:0016876;GO:0030554;GO:0097159;GO:0032559;GO:0032553;GO:0005488;	nucleic acid binding;purine ribonucleoside binding;purine ribonucleoside triphosphate binding;molecular_function;heterocyclic compound binding;nucleoside binding;aminoacyl-tRNA ligase activity;asparagine-tRNA ligase activity;carbohydrate derivative binding;ion binding;purine ribonucleotide binding;ribonucleoside binding;ATP binding;anion binding;nucleotide binding;purine nucleoside binding;nucleo…	4;6;5;1;3;4;6;7;3;3;5;5;6;4;4;5;4;3;2;5;3;4;5;6;3;6;4;2;	K01893	map00970;	Aminoacyl-tRNA biosynthesis;	IPR006195;IPR004364;IPR002312;IPR004522;	Aminoacyl-tRNA synthetase, class II;Aminoacyl-tRNA synthetase, class II (D/K/N);Aspartyl/Asparaginyl-tRNA synthetase, class IIb;Asparagine-tRNA ligase;	mitochondria	SPBC1773.10c	423	J	[J] Translation, ribosomal structure and biogenesis;
T5A8N2	DUF895 domain membrane protein OS=Ophiocordyceps sinensis (strain Co18 / CGMCC 3.14243) OX=911162 GN=OCS_05336 PE=4 SV=1	2.103	0.757	1.049	1.687	0.866	0.991	2.244	0.644	0.844	1.328	1.117	0.869	2.17552	0.00506713	0.90168	0.442732	1.96163	0.0055169				GO:0005737;GO:0016021;GO:0016020;GO:0044464;GO:0005623;GO:0005622;GO:0005575;GO:0044424;GO:0044425;GO:0031224;	cytoplasm;integral component of membrane;membrane;cell part;cell;intracellular;cellular_component;intracellular part;membrane part;intrinsic component of membrane;	4;4;2;2;2;3;1;3;2;3;	GO:0005215;GO:0022857;GO:0003674;	transporter activity;transmembrane transporter activity;molecular_function;	2;3;1;				IPR020846;IPR011701;	Major facilitator superfamily domain;Major facilitator superfamily;	plasma membrane	SPAC922.05c	429	S	[S] Function unknown;
T5A8N3	Vacuolar protein 8 OS=Ophiocordyceps sinensis (strain Co18 / CGMCC 3.14243) OX=911162 GN=OCS_05521 PE=4 SV=1	1.338	0.837	0.998	1.708	0.661	0.818	1.545	0.798	1.008	1.202	0.915	0.826	1.80411	0.0019766	0.87973	0.191508	1.58712	0.00485045	GO:0008104;GO:0061025;GO:0061024;GO:0071840;GO:0044712;GO:0044710;GO:0070727;GO:0033036;GO:0097576;GO:0006605;GO:0045184;GO:0000011;GO:0016050;GO:0022607;GO:0010324;GO:0006886;GO:0016043;GO:0032258;GO:0006810;GO:0006623;GO:0044804;GO:0008150;GO:0008152;GO:0044801;GO:0051234;GO:1902534;GO:0046907;GO:0044802;GO:0042144;GO:0048308;GO:0072666;GO:0072665;GO:0034727;GO:0044699;GO:0022614;GO:0071255;GO:…	protein localization;membrane fusion;membrane organization;cellular component organization or biogenesis;single-organism catabolic process;single-organism metabolic process;cellular macromolecule localization;macromolecule localization;vacuole fusion;protein targeting;establishment of protein localization;vacuole inheritance;vesicle organization;cellular component assembly;membrane invagination;i…	4;5;4;2;4;3;4;3;6;6;4;6;5;4;5;6;3;6;4;5;4;1;2;5;3;5;5;4;5;5;6;7;5;2;5;6;5;2;5;6;5;6;4;4;4;5;3;5;4;3;4;5;3;2;3;3;4;4;3;5;5;5;4;	GO:0005773;GO:0016020;GO:0005774;GO:0005794;GO:0098588;GO:0000329;GO:0043234;GO:0043231;GO:0044424;GO:0098852;GO:0043229;GO:0043227;GO:0043226;GO:0044437;GO:0012505;GO:0044446;GO:0044444;GO:0044422;GO:0000324;GO:0000323;GO:0000322;GO:0005737;GO:0031090;GO:0044464;GO:0005623;GO:0005622;GO:0071561;GO:0071563;GO:0098805;GO:0032991;GO:0044232;GO:0005575;	vacuole;membrane;vacuolar membrane;Golgi apparatus;bounding membrane of organelle;fungal-type vacuole membrane;protein complex;intracellular membrane-bounded organelle;intracellular part;lytic vacuole membrane;intracellular organelle;membrane-bounded organelle;organelle;vacuolar part;endomembrane system;intracellular organelle part;cytoplasmic part;organelle part;fungal-type vacuole;lytic vacuole…	5;2;4;4;4;6;3;4;3;5;3;3;2;4;3;3;4;2;7;6;6;4;3;2;2;3;4;4;3;2;3;1;				K08332	map04140;	Regulation of autophagy;	IPR016024;IPR011989;IPR000225;	Armadillo-type fold;Armadillo-like helical;Armadillo;	cytosol, nucleus	SPBC354.14c	731	U	[U] Intracellular trafficking, secretion, and vesicular transport;
T5A8N0	Vacuolar ATP synthase subunit H OS=Ophiocordyceps sinensis (strain Co18 / CGMCC 3.14243) OX=911162 GN=OCS_06183 PE=4 SV=1	1.078	0.971	0.949	0.808	1.08	1.048	0.452	1.382	1.022	1.17	0.912	0.888	0.807363	0.317816	1.11211	0.360584	0.89788	0.568029	GO:0098771;GO:1902600;GO:0019725;GO:0045851;GO:0098660;GO:0048878;GO:0015992;GO:0006885;GO:0065007;GO:0098662;GO:0065008;GO:0006818;GO:0006812;GO:0006811;GO:0006810;GO:0008150;GO:0051234;GO:0015988;GO:0050801;GO:0051453;GO:0051452;GO:0044699;GO:1902578;GO:0015672;GO:0006873;GO:0030004;GO:0030003;GO:0055080;GO:0055082;GO:0055085;GO:0007035;GO:0042592;GO:0030641;GO:0090662;GO:0009987;GO:0034220;GO:…	inorganic ion homeostasis;hydrogen ion transmembrane transport;cellular homeostasis;pH reduction;inorganic ion transmembrane transport;chemical homeostasis;proton transport;regulation of pH;biological regulation;inorganic cation transmembrane transport;regulation of biological quality;hydrogen transport;cation transport;ion transport;transport;biological_process;establishment of localization;ener…	7;7;4;10;6;5;6;9;2;7;3;5;6;5;4;1;3;8;6;10;11;2;3;7;6;8;7;7;5;4;12;4;9;5;2;5;4;3;8;2;6;6;	GO:0005773;GO:0016020;GO:0005774;GO:0044437;GO:0098588;GO:0043234;GO:0043231;GO:0044424;GO:0044425;GO:0044422;GO:0043229;GO:0000221;GO:0043227;GO:0043226;GO:0016471;GO:0005737;GO:0033178;GO:0016469;GO:0033176;GO:0031090;GO:0044464;GO:0005623;GO:0005622;GO:0098805;GO:0044444;GO:0033180;GO:0044446;GO:0032991;GO:0005575;GO:0098796;	vacuole;membrane;vacuolar membrane;vacuolar part;bounding membrane of organelle;protein complex;intracellular membrane-bounded organelle;intracellular part;membrane part;organelle part;intracellular organelle;vacuolar proton-transporting V-type ATPase, V1 domain;membrane-bounded organelle;organelle;vacuolar proton-transporting V-type ATPase complex;cytoplasm;proton-transporting two-sector ATPase …	5;2;4;4;4;3;4;3;2;2;3;5;3;2;5;4;4;4;5;3;2;2;3;3;4;5;3;2;1;3;	GO:1901363;GO:0046961;GO:0016818;GO:0097367;GO:0030554;GO:0016817;GO:0019829;GO:0005524;GO:0015405;GO:0016787;GO:0003674;GO:0005488;GO:0016887;GO:1901265;GO:0042625;GO:0042626;GO:0042623;GO:0015399;GO:0032549;GO:0017076;GO:0022804;GO:0003824;GO:0022891;GO:0022890;GO:0022892;GO:0097159;GO:0043492;GO:0016462;GO:0015077;GO:0032559;GO:0032555;GO:0015078;GO:0035639;GO:0036442;GO:0000166;GO:0043168;GO:…	heterocyclic compound binding;proton-transporting ATPase activity, rotational mechanism;hydrolase activity, acting on acid anhydrides, in phosphorus-containing anhydrides;carbohydrate derivative binding;adenyl nucleotide binding;hydrolase activity, acting on acid anhydrides;cation-transporting ATPase activity;ATP binding;P-P-bond-hydrolysis-driven transmembrane transporter activity;hydrolase acti…	3;8;5;3;6;4;7;6;6;3;1;2;8;4;6;6;9;5;5;5;4;2;4;7;3;3;10;6;8;6;5;9;5;8;4;4;5;3;2;6;4;5;5;7;3;7;6;3;4;5;	K02144	map00190;map01100;map04142;map04145;map04721;map05110;map05120;map05152;map05323;	Oxidative phosphorylation;Metabolic pathways;Lysosome;Phagosome;Synaptic vesicle cycle;Vibrio cholerae infection;Epithelial cell signaling in Helicobacter pylori infection;Tuberculosis;Rheumatoid arthritis;	IPR011987;IPR016024;IPR011989;IPR004908;	ATPase, V1 complex, subunit H, C-terminal;Armadillo-type fold;Armadillo-like helical;ATPase, V1 complex, subunit H;	mitochondria	SPAC7D4.10	152	C	[C] Energy production and conversion;
T5A8N1	Lon protease homolog OS=Ophiocordyceps sinensis (strain Co18 / CGMCC 3.14243) OX=911162 GN=OCS_02443 PE=3 SV=1	0.533	1.315	1.067	nan	nan	nan	nan	nan	nan	nan	nan	nan	0.405323	nan	1.23243	nan	0.49953	nan										K08675			IPR027065;IPR014721;IPR008268;IPR008269;IPR003593;IPR020568;IPR004815;IPR003111;IPR003959;IPR027417;	Lon protease;Ribosomal protein S5 domain 2-type fold, subgroup;Peptidase S16, active site;Peptidase S16, Lon proteolytic domain;AAA+ ATPase domain;Ribosomal protein S5 domain 2-type fold;Lon protease, bacterial/eukaryotic-type;Lon, substrate-binding domain;ATPase, AAA-type, core;P-loop containing nucleoside triphosphate hydrolase;	cytosol	YBL022c	953	O	[O] Posttranslational modification, protein turnover, chaperones;
T5A8N6	Glycoside hydrolase OS=Ophiocordyceps sinensis (strain Co18 / CGMCC 3.14243) OX=911162 GN=OCS_05518 PE=4 SV=1	nan	nan	nan	1.614	1.018	0.895	0.677	1.071	1.525	nan	nan	nan	1.0967	0.849537	0.86322	0.652823	0.94669	0.919475													IPR024655;IPR017853;	Uncharacterised protein family, glycosyl hydrolase catalytic domain;Glycoside hydrolase superfamily;	extracellular	556569249	87	K	[K] Transcription;	COG1595	DNA-directed RNA polymerase specialized sigma subunit, sigma24 family
T5APM6	STF2-like protein OS=Ophiocordyceps sinensis (strain Co18 / CGMCC 3.14243) OX=911162 GN=OCS_00623 PE=4 SV=1	1.893	0.782	0.928	1.333	1.017	1.019	1.947	0.637	0.689	1.396	0.827	0.857	2.01317	0.0036541	0.93415	0.60354	1.88062	0.0046854															nucleus
T5A3Z6	Inorganic pyrophosphatase OS=Ophiocordyceps sinensis (strain Co18 / CGMCC 3.14243) OX=911162 GN=OCS_04124 PE=4 SV=1	1.4	1.001	0.918	1.26	0.965	0.966	1.456	0.898	0.837	1.067	1.022	0.943	1.33376	0.0117905	1.06059	0.205503	1.41457	0.00589336	GO:0009987;GO:0008150;GO:0008152;GO:0044237;GO:0006796;GO:0006793;	cellular process;biological_process;metabolic process;cellular metabolic process;phosphate-containing compound metabolic process;phosphorus metabolic process;	2;1;2;3;5;4;	GO:0043229;GO:0005623;GO:0043227;GO:0043226;GO:0005737;GO:0005634;GO:0043231;GO:0044464;GO:0005622;GO:0005575;GO:0044424;	intracellular organelle;cell;membrane-bounded organelle;organelle;cytoplasm;nucleus;intracellular membrane-bounded organelle;cell part;intracellular;cellular_component;intracellular part;	3;2;3;2;4;5;4;2;3;1;3;	GO:0003674;GO:0043169;GO:0004427;GO:0000287;GO:0043167;GO:0046872;GO:0016787;GO:0003824;GO:0016818;GO:0016817;GO:0016462;GO:0005488;	molecular_function;cation binding;inorganic diphosphatase activity;magnesium ion binding;ion binding;metal ion binding;hydrolase activity;catalytic activity;hydrolase activity, acting on acid anhydrides, in phosphorus-containing anhydrides;hydrolase activity, acting on acid anhydrides;pyrophosphatase activity;binding;	1;4;7;6;3;5;3;2;5;4;6;2;	K01507	map00190;	Oxidative phosphorylation;	IPR008162;	Inorganic pyrophosphatase;	cytosol	SPAC23C11.05	441	C	[C] Energy production and conversion;
T5AFB1	ENTH/VHS family protein OS=Ophiocordyceps sinensis (strain Co18 / CGMCC 3.14243) OX=911162 GN=OCS_03757 PE=4 SV=1	nan	nan	nan	nan	nan	nan	nan	nan	nan	0.869	1.263	0.651	0.688047	nan	1.94009	nan	1.33487	nan	GO:0032774;GO:0090304;GO:0044249;GO:0034641;GO:0006807;GO:0044237;GO:0043170;GO:1901360;GO:0006139;GO:0044260;GO:1901362;GO:0097659;GO:0071704;GO:0010467;GO:0006366;GO:0006369;GO:0018130;GO:0009058;GO:1901576;GO:0009987;GO:0006725;GO:0031123;GO:0034645;GO:0009059;GO:0008150;GO:0008152;GO:0034654;GO:0046483;GO:0016070;GO:0044238;GO:0006351;GO:0044271;GO:0030847;GO:0006353;GO:0019438;GO:0006396;	RNA biosynthetic process;nucleic acid metabolic process;cellular biosynthetic process;cellular nitrogen compound metabolic process;nitrogen compound metabolic process;cellular metabolic process;macromolecule metabolic process;organic cyclic compound metabolic process;nucleobase-containing compound metabolic process;cellular macromolecule metabolic process;organic cyclic compound biosynthetic proc…	6;5;4;4;3;3;4;4;4;4;5;7;3;5;7;8;5;3;4;2;4;7;5;5;1;2;5;4;5;3;6;5;9;7;5;6;	GO:0043227;GO:0043226;GO:0005634;GO:0035649;GO:0043234;GO:0032991;GO:0043231;GO:0044464;GO:0043229;GO:0005623;GO:0005622;GO:0005575;GO:0044424;	membrane-bounded organelle;organelle;nucleus;Nrd1 complex;protein complex;macromolecular complex;intracellular membrane-bounded organelle;cell part;intracellular organelle;cell;intracellular;cellular_component;intracellular part;	3;2;5;4;3;2;4;2;3;2;3;1;3;	GO:1901363;GO:0003674;GO:0003676;GO:0000166;GO:1901265;GO:0036094;GO:0097159;GO:0003723;GO:0005488;	heterocyclic compound binding;molecular_function;nucleic acid binding;nucleotide binding;nucleoside phosphate binding;small molecule binding;organic cyclic compound binding;RNA binding;binding;	3;1;4;4;4;3;3;5;2;	K15560			IPR006569;IPR000504;IPR008942;IPR006903;	CID domain;RNA recognition motif domain;ENTH/VHS;RNA polymerase II-binding domain;	nucleus	SPAC222.09	300	AK	[A] RNA processing and modification;[K] Transcription;
T5APM9	26S protease regulatory subunit 6B OS=Ophiocordyceps sinensis (strain Co18 / CGMCC 3.14243) OX=911162 GN=OCS_00501 PE=3 SV=1	0.891	1.047	1.066	0.935	1.097	1.024	0.89	1.081	0.896	1.182	1.003	0.905	0.921948	0.30147	1.08661	0.126017	1.0018	0.983649	GO:0043170;GO:1901575;GO:0071704;GO:0008150;GO:0030163;GO:0008152;GO:0009056;GO:0009057;GO:0044238;GO:0019538;	macromolecule metabolic process;organic substance catabolic process;organic substance metabolic process;biological_process;protein catabolic process;metabolic process;catabolic process;macromolecule catabolic process;primary metabolic process;protein metabolic process;	4;4;3;1;5;2;3;5;3;4;	GO:0043229;GO:0043227;GO:0043226;GO:0005737;GO:0005634;GO:0000502;GO:0043234;GO:0032991;GO:0043231;GO:0044464;GO:0005623;GO:0005622;GO:0005575;GO:0044424;	intracellular organelle;membrane-bounded organelle;organelle;cytoplasm;nucleus;proteasome complex;protein complex;macromolecular complex;intracellular membrane-bounded organelle;cell part;cell;intracellular;cellular_component;intracellular part;	3;3;2;4;5;4;3;2;4;2;2;3;1;3;	GO:0035639;GO:1901363;GO:0003674;GO:0005488;GO:1901265;GO:0001882;GO:0043167;GO:0032555;GO:0001883;GO:0032549;GO:0017076;GO:0005524;GO:0016787;GO:0000166;GO:0036094;GO:0003824;GO:0030554;GO:0097159;GO:0097367;GO:0032550;GO:0032559;GO:0043168;GO:0032553;	purine ribonucleoside triphosphate binding;heterocyclic compound binding;molecular_function;binding;nucleoside phosphate binding;nucleoside binding;ion binding;purine ribonucleotide binding;purine nucleoside binding;ribonucleoside binding;purine nucleotide binding;ATP binding;hydrolase activity;nucleotide binding;small molecule binding;catalytic activity;adenyl nucleotide binding;organic cyclic c…	5;3;1;2;4;4;3;5;5;5;5;6;3;4;3;2;6;3;3;6;6;4;4;	K03063	map03050;map05169;	Proteasome;Epstein-Barr virus infection;	IPR035256;IPR029067;IPR003960;IPR003593;IPR003959;IPR005937;IPR027417;	26S Proteasome regulatory subunit 6B;CDC48 domain 2-like;ATPase, AAA-type, conserved site;AAA+ ATPase domain;ATPase, AAA-type, core;26S proteasome regulatory subunit P45-like;P-loop containing nucleoside triphosphate hydrolase;	nucleus	YDR394w	661	O	[O] Posttranslational modification, protein turnover, chaperones;
T5AFB4	HMG box-containing protein OS=Ophiocordyceps sinensis (strain Co18 / CGMCC 3.14243) OX=911162 GN=OCS_03846 PE=4 SV=1	nan	nan	nan	nan	nan	nan	nan	nan	nan	nan	nan	nan	nan	nan	nan	nan	nan	nan				GO:0043229;GO:0043228;GO:0043227;GO:0043226;GO:0005737;GO:0005575;GO:0072686;GO:0005634;GO:0044430;GO:0005856;GO:0015630;GO:0005819;GO:0043231;GO:0043232;GO:0044464;GO:0005623;GO:0005622;GO:0044446;GO:0044424;GO:0044422;	intracellular organelle;non-membrane-bounded organelle;membrane-bounded organelle;organelle;cytoplasm;cellular_component;mitotic spindle;nucleus;cytoskeletal part;cytoskeleton;microtubule cytoskeleton;spindle;intracellular membrane-bounded organelle;intracellular non-membrane-bounded organelle;cell part;cell;intracellular;intracellular organelle part;intracellular part;organelle part;	3;3;3;2;4;1;6;5;4;5;6;5;4;4;2;2;3;3;3;2;	GO:0003674;GO:0005488;GO:0003676;GO:0003677;GO:1901363;GO:0097159;	molecular_function;binding;nucleic acid binding;DNA binding;heterocyclic compound binding;organic cyclic compound binding;	1;2;4;5;3;3;				IPR009071;IPR006640;	High mobility group box domain;SprT-like;	nucleus	SPBC19G7.04	152	S	[S] Function unknown;
T5AFB6	Uncharacterized protein OS=Ophiocordyceps sinensis (strain Co18 / CGMCC 3.14243) OX=911162 GN=OCS_03020 PE=4 SV=1	nan	nan	nan	nan	nan	nan	nan	nan	nan	nan	nan	nan	nan	nan	nan	nan	nan	nan															nucleus
T5AJ71	Cell wall protein OS=Ophiocordyceps sinensis (strain Co18 / CGMCC 3.14243) OX=911162 GN=OCS_02484 PE=4 SV=1	1.261	0.955	1.218	0.787	1.194	1.05	1.164	0.76	1.207	0.622	1.567	0.77	0.856568	0.512585	1.05442	0.785259	0.90318	0.597147													IPR021054;	Cell wall mannoprotein 1;	extracellular
T5AB11	Protein kinase-like domain protein OS=Ophiocordyceps sinensis (strain Co18 / CGMCC 3.14243) OX=911162 GN=OCS_05344 PE=4 SV=1	nan	nan	nan	nan	nan	nan	nan	nan	nan	nan	nan	nan	nan	nan	nan	nan	nan	nan	GO:0080090;GO:0019222;GO:0051716;GO:0010608;GO:0043043;GO:0031589;GO:0060255;GO:0006446;GO:1901564;GO:1901566;GO:0019538;GO:0033554;GO:0006807;GO:0043170;GO:0050789;GO:0044267;GO:0044260;GO:0065007;GO:0098602;GO:0098609;GO:0009889;GO:0044710;GO:0050794;GO:0043412;GO:0036211;GO:0008150;GO:0008152;GO:0044271;GO:0043558;GO:0050896;GO:0006950;GO:0010556;GO:0006518;GO:0016310;GO:0044249;GO:0034641;GO:…	regulation of primary metabolic process;regulation of metabolic process;cellular response to stimulus;posttranscriptional regulation of gene expression;peptide biosynthetic process;cell-substrate adhesion;regulation of macromolecule metabolic process;regulation of translational initiation;organonitrogen compound metabolic process;organonitrogen compound biosynthetic process;protein metabolic proc…	4;3;3;6;6;4;4;5;4;5;4;4;3;4;2;5;4;2;3;4;4;3;3;5;5;1;2;5;6;2;3;5;5;6;4;4;5;2;5;4;2;2;5;5;6;5;5;4;5;4;6;3;5;5;7;4;6;3;5;3;4;3;3;3;5;4;6;4;6;	GO:0044464;GO:0005623;GO:0005622;GO:0005575;	cell part;cell;intracellular;cellular_component;	2;2;3;1;	GO:1901363;GO:0004674;GO:0000166;GO:0016740;GO:0097367;GO:0003674;GO:0005488;GO:1901265;GO:0032549;GO:0017076;GO:0005524;GO:0016301;GO:0003824;GO:0016773;GO:0032559;GO:0032555;GO:0032550;GO:0032553;GO:0035639;GO:0004694;GO:0043168;GO:0043167;GO:0030554;GO:0016772;GO:0097159;GO:0001883;GO:0001882;GO:0004672;GO:0036094;	heterocyclic compound binding;protein serine/threonine kinase activity;nucleotide binding;transferase activity;carbohydrate derivative binding;molecular_function;binding;nucleoside phosphate binding;ribonucleoside binding;purine nucleotide binding;ATP binding;kinase activity;catalytic activity;phosphotransferase activity, alcohol group as acceptor;adenyl ribonucleotide binding;purine ribonucleoti…	3;7;4;3;3;1;2;4;5;5;6;5;2;5;6;5;6;4;5;8;4;3;6;4;3;5;4;6;3;	K16196	map04141;map05160;map05162;map05164;map05168;map05169;	Protein processing in endoplasmic reticulum;Hepatitis C;Measles;Influenza A;Herpes simplex infection;Epstein-Barr virus infection;	IPR016135;IPR011009;IPR000719;IPR006575;IPR008271;IPR017441;	Ubiquitin-conjugating enzyme/RWD-like;Protein kinase-like domain;Protein kinase domain;RWD domain;Serine/threonine-protein kinase, active site;Protein kinase, ATP binding site;	nucleus	YDR283c	518	J	[J] Translation, ribosomal structure and biogenesis;
T5AB10	Armadillo-type fold protein OS=Ophiocordyceps sinensis (strain Co18 / CGMCC 3.14243) OX=911162 GN=OCS_01668 PE=4 SV=1	nan	nan	nan	nan	nan	nan	nan	nan	nan	nan	nan	nan	nan	nan	nan	nan	nan	nan	GO:0015931;GO:0051169;GO:0008104;GO:0006611;GO:0071426;GO:0071528;GO:0051168;GO:0044699;GO:0071431;GO:0070727;GO:0071166;GO:0006886;GO:0006403;GO:0071705;GO:0006409;GO:0071702;GO:0033036;GO:0006405;GO:0006810;GO:0034613;GO:0006913;GO:0045184;GO:0015031;GO:0044765;GO:0008150;GO:0051649;GO:0051236;GO:0051234;GO:0051179;GO:1902578;GO:0051641;GO:0051031;GO:0050658;GO:0046907;GO:0050657;GO:1902582;	nucleobase-containing compound transport;nuclear transport;protein localization;protein export from nucleus;ribonucleoprotein complex export from nucleus;tRNA re-export from nucleus;nuclear export;single-organism process;tRNA-containing ribonucleoprotein complex export from nucleus;cellular macromolecule localization;ribonucleoprotein complex localization;intracellular protein transport;RNA local…	6;6;4;6;5;7;8;2;6;4;4;6;4;5;6;5;3;6;4;5;7;4;5;4;1;4;4;3;2;3;3;5;5;5;7;5;	GO:0043229;GO:0043227;GO:0043226;GO:0005737;GO:0043231;GO:0044464;GO:0005623;GO:0005622;GO:0005575;GO:0044424;GO:0005634;	intracellular organelle;membrane-bounded organelle;organelle;cytoplasm;intracellular membrane-bounded organelle;cell part;cell;intracellular;cellular_component;intracellular part;nucleus;	3;3;2;4;4;2;2;3;1;3;5;	GO:0003674;GO:0005487;GO:0008565;GO:0005215;GO:0022892;GO:0005049;	molecular_function;nucleocytoplasmic transporter activity;protein transporter activity;transporter activity;substrate-specific transporter activity;nuclear export signal receptor activity;	1;3;4;2;3;4;	K14289	map03013;	RNA transport;	IPR013598;IPR001494;IPR016024;IPR011989;	Exportin-1/Importin-beta-like;Importin-beta, N-terminal domain;Armadillo-type fold;Armadillo-like helical;	cytoskeleton	YDR335w	377	YU	[Y] Nuclear structure;[U] Intracellular trafficking, secretion, and vesicular transport;
T5AAE4	Inosine-5~-monophosphate dehydrogenase OS=Ophiocordyceps sinensis (strain Co18 / CGMCC 3.14243) OX=911162 GN=OCS_01834 PE=3 SV=1	1.969	0.808	0.838	1.172	1.073	1.056	1.463	0.886	0.78	1.001	1.097	0.995	1.45058	0.0992911	1.05315	0.629399	1.52766	0.0716618	GO:0009167;GO:0009165;GO:0044281;GO:0009161;GO:1901362;GO:0042451;GO:1901360;GO:0044710;GO:0044711;GO:0006177;GO:0046037;GO:0046129;GO:0046128;GO:0042455;GO:0046483;GO:1901564;GO:1901566;GO:0006163;GO:0006164;GO:0019438;GO:1901070;GO:0009163;GO:0006807;GO:1901576;GO:0009259;GO:1901068;GO:0009124;GO:0019637;GO:0018130;GO:0006139;GO:0009156;GO:0009152;GO:0009150;GO:0009260;GO:0008150;GO:0008152;GO:…	purine ribonucleoside monophosphate metabolic process;nucleotide biosynthetic process;small molecule metabolic process;ribonucleoside monophosphate metabolic process;organic cyclic compound biosynthetic process;purine nucleoside biosynthetic process;organic cyclic compound metabolic process;single-organism metabolic process;single-organism biosynthetic process;GMP biosynthetic process;GMP metabol…	8;6;4;7;5;7;4;3;4;9;8;8;7;7;4;4;5;6;7;5;9;6;3;4;6;8;6;4;5;4;7;8;7;7;1;2;5;5;5;6;5;3;5;4;4;6;7;7;2;6;2;4;4;5;4;3;5;6;3;8;3;6;5;6;3;5;4;5;4;5;	GO:0005829;GO:0044424;GO:0044444;GO:0005737;GO:0044464;GO:0005623;GO:0005622;GO:0005575;	cytosol;intracellular part;cytoplasmic part;cytoplasm;cell part;cell;intracellular;cellular_component;	5;3;4;4;2;2;3;1;	GO:0016614;GO:0016616;GO:0003938;GO:0003674;GO:0005488;GO:0003824;GO:0016491;GO:0043169;GO:0043167;GO:0046872;	oxidoreductase activity, acting on CH-OH group of donors;oxidoreductase activity, acting on the CH-OH group of donors, NAD or NADP as acceptor;IMP dehydrogenase activity;molecular_function;binding;catalytic activity;oxidoreductase activity;cation binding;ion binding;metal ion binding;	4;5;6;1;2;2;3;4;3;5;	K00088	map00230;map00983;map01100;map01110;	Purine metabolism;Drug metabolism - other enzymes;Metabolic pathways;Biosynthesis of secondary metabolites;	IPR015875;IPR013785;IPR005990;IPR000644;IPR001093;	IMP dehydrogenase / GMP reductase, conserved site;Aldolase-type TIM barrel;Inosine-5'-monophosphate dehydrogenase;CBS domain;IMP dehydrogenase/GMP reductase;	cytosol	YML056c	695	F	[F] Nucleotide transport and metabolism;
T5AAE3	NADH-ubiquinone oxidoreductase 12 kDa subunit OS=Ophiocordyceps sinensis (strain Co18 / CGMCC 3.14243) OX=911162 GN=OCS_05513 PE=4 SV=1	nan	nan	nan	nan	nan	nan	2.566	0.473	0.621	nan	nan	nan	5.42505	nan	0.76167	nan	4.13205	nan	GO:0044699;GO:0044710;GO:0008150;GO:0008152;GO:0055114;	single-organism process;single-organism metabolic process;biological_process;metabolic process;oxidation-reduction process;	2;3;1;2;4;	GO:0044464;GO:0031975;GO:0043229;GO:0043227;GO:0043226;GO:0005737;GO:0044446;GO:0031090;GO:0016020;GO:0005740;GO:0005739;GO:0031967;GO:0031966;GO:0043231;GO:0019866;GO:0005623;GO:0005622;GO:0005575;GO:0005743;GO:0044444;GO:0044429;GO:0044424;GO:0044425;GO:0070469;GO:0044422;	cell part;envelope;intracellular organelle;membrane-bounded organelle;organelle;cytoplasm;intracellular organelle part;organelle membrane;membrane;mitochondrial envelope;mitochondrion;organelle envelope;mitochondrial membrane;intracellular membrane-bounded organelle;organelle inner membrane;cell;intracellular;cellular_component;mitochondrial inner membrane;cytoplasmic part;mitochondrial part;intr…	2;3;3;3;2;4;3;3;2;5;5;4;4;4;4;2;3;1;5;4;4;3;2;3;2;							IPR020163;	Complex I subunit NDUFS6;	nucleus	At3g18410	49.7	C	[C] Energy production and conversion;
T5AB17	Malate synthase OS=Ophiocordyceps sinensis (strain Co18 / CGMCC 3.14243) OX=911162 GN=OCS_05265 PE=3 SV=1	1.579	0.885	0.893	1.097	0.916	0.833	1.208	0.985	0.885	0.966	0.798	0.888	1.35323	0.0607857	1.02429	0.624736	1.38611	0.043591	GO:0019752;GO:0006099;GO:0009060;GO:0044237;GO:0006081;GO:0006091;GO:0072350;GO:0044699;GO:0044723;GO:0044710;GO:0044262;GO:0006097;GO:0071704;GO:0009987;GO:0032787;GO:0045333;GO:0008152;GO:0043436;GO:0046487;GO:0055114;GO:0044238;GO:0005975;GO:0015980;GO:0006082;GO:0044763;GO:0006101;GO:0008150;GO:0044281;	carboxylic acid metabolic process;tricarboxylic acid cycle;aerobic respiration;cellular metabolic process;cellular aldehyde metabolic process;generation of precursor metabolites and energy;tricarboxylic acid metabolic process;single-organism process;single-organism carbohydrate metabolic process;single-organism metabolic process;cellular carbohydrate metabolic process;glyoxylate cycle;organic sub…	6;4;6;3;4;4;7;2;4;3;4;5;3;2;7;5;2;5;5;4;3;4;4;4;3;8;1;4;	GO:0042579;GO:0043227;GO:0043226;GO:0005737;GO:0009514;GO:0005777;GO:0043231;GO:0044464;GO:0043229;GO:0005623;GO:0005622;GO:0005575;GO:0044444;GO:0044424;	microbody;membrane-bounded organelle;organelle;cytoplasm;glyoxysome;peroxisome;intracellular membrane-bounded organelle;cell part;intracellular organelle;cell;intracellular;cellular_component;cytoplasmic part;intracellular part;	5;3;2;4;7;6;4;2;3;2;3;1;4;3;	GO:0003674;GO:0016740;GO:0016746;GO:0046912;GO:0004474;GO:0003824;	molecular_function;transferase activity;transferase activity, transferring acyl groups;transferase activity, transferring acyl groups, acyl groups converted into alkyl on transfer;malate synthase activity;catalytic activity;	1;3;4;5;6;2;	K01638	map00620;map00630;map01100;map01110;map01120;map01200;	Pyruvate metabolism;Glyoxylate and dicarboxylate metabolism;Metabolic pathways;Biosynthesis of secondary metabolites;Microbial metabolism in diverse environments;Carbon metabolism;	IPR001465;IPR006252;IPR019830;IPR011076;	Malate synthase;Malate synthase A;Malate synthase, conserved site;Malate synthase-like;	peroxisome	YIR031c	674	C	[C] Energy production and conversion;
T5AFT7	Arb2 domain-containing protein OS=Ophiocordyceps sinensis (strain Co18 / CGMCC 3.14243) OX=911162 GN=OCS_02834 PE=4 SV=1	2.234	0.695	0.766	nan	nan	nan	1.607	0.837	0.608	1.195	0.829	0.8	2.13301	0.043323	1.08602	0.452473	2.31647	0.036243															cytosol, mitochondria
T5AFT9	Uncharacterized protein OS=Ophiocordyceps sinensis (strain Co18 / CGMCC 3.14243) OX=911162 GN=OCS_03610 PE=4 SV=1	nan	nan	nan	nan	nan	nan	nan	nan	nan	nan	nan	nan	nan	nan	nan	nan	nan	nan															mitochondria
T5A5T7	Transaldolase OS=Ophiocordyceps sinensis (strain Co18 / CGMCC 3.14243) OX=911162 GN=OCS_06527 PE=4 SV=1	0.896	1.081	1.141	0.732	1.161	1.302	0.77	1.125	1.163	0.895	1.054	1.313	0.744857	0.00114594	0.89876	0.0503469	0.66945	0.000601203	GO:0006739;GO:0006732;GO:0006733;GO:0009117;GO:0034641;GO:0006098;GO:0046496;GO:0072524;GO:0044699;GO:0006139;GO:0044710;GO:0051186;GO:0019682;GO:0071704;GO:1901360;GO:0019637;GO:0044281;GO:0009987;GO:0006725;GO:0008150;GO:0008152;GO:1901564;GO:0055086;GO:0046483;GO:0044238;GO:0005975;GO:0006081;GO:0051156;GO:1901135;GO:0044763;GO:0006796;GO:0006807;GO:0006793;GO:0019693;GO:0044237;GO:0006753;GO:…	NADP metabolic process;coenzyme metabolic process;oxidoreduction coenzyme metabolic process;nucleotide metabolic process;cellular nitrogen compound metabolic process;pentose-phosphate shunt;nicotinamide nucleotide metabolic process;pyridine-containing compound metabolic process;single-organism process;nucleobase-containing compound metabolic process;single-organism metabolic process;cofactor meta…	8;5;6;6;4;6;7;5;2;4;3;4;5;3;4;4;4;2;4;1;2;4;4;4;3;4;4;5;4;3;5;3;4;5;3;5;6;	GO:0005737;GO:0044464;GO:0005623;GO:0005622;GO:0005575;GO:0044424;	cytoplasm;cell part;cell;intracellular;cellular_component;intracellular part;	4;2;2;3;1;3;	GO:0003674;GO:0016740;GO:0016744;GO:0003824;GO:0004801;	molecular_function;transferase activity;transferase activity, transferring aldehyde or ketonic groups;catalytic activity;sedoheptulose-7-phosphate:D-glyceraldehyde-3-phosphate glyceronetransferase activity;	1;3;4;2;5;	K00616	map00030;map01100;map01110;map01120;map01130;map01200;map01230;	Pentose phosphate pathway;Metabolic pathways;Biosynthesis of secondary metabolites;Microbial metabolism in diverse environments;Biosynthesis of antibiotics;Carbon metabolism;Biosynthesis of amino acids;	IPR004730;IPR001585;IPR018225;IPR013785;	Transaldolase type 1;Transaldolase/Fructose-6-phosphate aldolase;Transaldolase, active site;Aldolase-type TIM barrel;	cytosol	SPCC1020.06c	452	G	[G] Carbohydrate transport and metabolism;
T5AB33	COPII-coated vesicle protein SurF4/Erv29 OS=Ophiocordyceps sinensis (strain Co18 / CGMCC 3.14243) OX=911162 GN=OCS_05321 PE=4 SV=1	0.951	1.216	0.973	0.656	1.436	1.068	0.869	1.195	1.27	nan	nan	nan	0.643617	0.0174107	1.16188	0.200391	0.74781	0.0883226	GO:0044699;GO:0006888;GO:0051641;GO:0048193;GO:0006810;GO:0044765;GO:0008150;GO:0051649;GO:0051234;GO:0051179;GO:1902578;GO:0016192;GO:0046907;GO:1902582;	single-organism process;ER to Golgi vesicle-mediated transport;cellular localization;Golgi vesicle transport;transport;single-organism transport;biological_process;establishment of localization in cell;establishment of localization;localization;single-organism localization;vesicle-mediated transport;intracellular transport;single-organism intracellular transport;	2;7;3;6;4;4;1;4;3;2;3;5;5;5;	GO:0005783;GO:0030135;GO:0005789;GO:0042175;GO:0043229;GO:0030133;GO:0043227;GO:0043226;GO:0005737;GO:0044446;GO:0031090;GO:0016023;GO:0031410;GO:0016021;GO:0016020;GO:0031988;GO:0044432;GO:0031224;GO:0044425;GO:0005794;GO:0098588;GO:0031982;GO:0012505;GO:0030134;GO:0043231;GO:0044464;GO:0005623;GO:0005622;GO:0005575;GO:0044444;GO:0044424;GO:0044422;GO:0097708;	endoplasmic reticulum;coated vesicle;endoplasmic reticulum membrane;nuclear outer membrane-endoplasmic reticulum membrane network;intracellular organelle;transport vesicle;membrane-bounded organelle;organelle;cytoplasm;intracellular organelle part;organelle membrane;cytoplasmic, membrane-bounded vesicle;cytoplasmic vesicle;integral component of membrane;membrane;membrane-bounded vesicle;endoplasm…	4;6;3;3;3;4;3;2;4;3;3;5;5;4;2;5;4;3;2;4;4;4;3;5;4;2;2;3;1;4;3;2;4;				K20369			IPR002995;	Surfeit locus 4;	plasma membrane	SPCC970.06	276	U	[U] Intracellular trafficking, secretion, and vesicular transport;
T5ADX7	PAN domain containing protein OS=Ophiocordyceps sinensis (strain Co18 / CGMCC 3.14243) OX=911162 GN=OCS_00649 PE=4 SV=1	2.961	0.432	0.713	1.848	0.71	1.062	3.011	0.298	0.423	1.738	0.69	0.611	4.48732	0.00208713	0.75828	0.350341	3.40263	0.00387067													IPR003609;	PAN/Apple domain;	extracellular
T5ADX0	UBX domain-containing protein OS=Ophiocordyceps sinensis (strain Co18 / CGMCC 3.14243) OX=911162 GN=OCS_03679 PE=4 SV=1	1.351	0.925	1.014	nan	nan	nan	1.296	1.083	0.813	1.093	1.057	0.988	1.22023	0.0717001	1.08881	0.355574	1.3286	0.0375799	GO:0048468;GO:0061025;GO:0061024;GO:0071840;GO:0044712;GO:0051716;GO:0000003;GO:0048869;GO:0010256;GO:0034293;GO:0006073;GO:0031468;GO:0003006;GO:0030163;GO:0010033;GO:0055114;GO:0051704;GO:0044703;GO:0044702;GO:0019538;GO:0033554;GO:0022607;GO:0036503;GO:0043170;GO:1905037;GO:0044267;GO:0044264;GO:0044265;GO:0044262;GO:0044260;GO:0016043;GO:0006112;GO:0007049;GO:0006914;GO:0048646;GO:0044710;GO:…	cell development;membrane fusion;membrane organization;cellular component organization or biogenesis;single-organism catabolic process;cellular response to stimulus;reproduction;cellular developmental process;endomembrane system organization;sexual sporulation;cellular glucan metabolic process;nuclear envelope reassembly;developmental process involved in reproduction;protein catabolic process;res…	4;5;4;2;4;3;2;4;4;4;6;6;3;5;4;4;2;3;3;4;4;4;4;4;5;5;5;5;4;4;3;5;4;3;3;3;3;4;2;4;4;5;6;6;4;4;2;6;4;8;1;5;3;5;4;3;2;3;7;6;5;2;5;2;7;6;4;5;5;5;5;5;5;6;4;4;4;4;5;4;5;4;6;3;3;4;3;2;4;3;3;5;3;5;3;5;4;3;4;5;5;5;3;3;4;3;	GO:0043231;GO:0005829;GO:0044424;GO:0043229;GO:0043227;GO:0044444;GO:0005737;GO:0005634;GO:0044464;GO:0005623;GO:0005622;GO:0043226;GO:0005575;	intracellular membrane-bounded organelle;cytosol;intracellular part;intracellular organelle;membrane-bounded organelle;cytoplasmic part;cytoplasm;nucleus;cell part;cell;intracellular;organelle;cellular_component;	4;5;3;3;3;4;4;5;2;2;3;2;1;	GO:0098772;GO:0043130;GO:0032182;GO:0008599;GO:0003674;GO:0005488;GO:0019888;GO:0019208;GO:0005515;GO:0030234;	molecular function regulator;ubiquitin binding;ubiquitin-like protein binding;protein phosphatase type 1 regulator activity;molecular_function;binding;protein phosphatase regulator activity;phosphatase regulator activity;protein binding;enzyme regulator activity;	2;5;4;6;1;2;5;4;3;3;	K14012	map04141;	Protein processing in endoplasmic reticulum;	IPR001012;IPR009060;IPR012989;IPR029071;	UBX domain;UBA-like;SEP domain;Ubiquitin-related domain;	nucleus	SPAC343.09	146	Y	[Y] Nuclear structure;
T5ADX2	Acyl-CoA dehydrogenase OS=Ophiocordyceps sinensis (strain Co18 / CGMCC 3.14243) OX=911162 GN=OCS_04245 PE=3 SV=1	nan	nan	nan	nan	nan	nan	1.779	0.745	0.947	nan	nan	nan	2.38795	nan	0.78669	nan	1.87856	nan													IPR009100;IPR009075;IPR006091;IPR013786;	Acyl-CoA dehydrogenase/oxidase, N-terminal and middle domain;Acyl-CoA dehydrogenase/oxidase C-terminal;Acyl-CoA oxidase/dehydrogenase, central domain;Acyl-CoA dehydrogenase/oxidase, N-terminal;	cytosol	39935206	283	I	[I] Lipid transport and metabolism;	COG1960	Acyl-CoA dehydrogenase related to the alkylation response protein AidB
T5ADX9	Glucosamine-6-phosphate isomerase OS=Ophiocordyceps sinensis (strain Co18 / CGMCC 3.14243) OX=911162 GN=OCS_03493 PE=3 SV=1	4.591	0.376	0.395	3.333	0.445	0.432	4.017	0.367	0.466	3.573	0.294	0.302	10.4679	1.53e-05	0.92915	0.569366	9.72665	1.62e-05	GO:0006044;GO:0046348;GO:0044237;GO:0006091;GO:1901575;GO:1901072;GO:0071704;GO:0009987;GO:0008150;GO:0008152;GO:0009056;GO:0044238;GO:0005975;GO:0006040;GO:0006041;GO:1901135;GO:0006043;GO:1901136;GO:1901071;	N-acetylglucosamine metabolic process;amino sugar catabolic process;cellular metabolic process;generation of precursor metabolites and energy;organic substance catabolic process;glucosamine-containing compound catabolic process;organic substance metabolic process;cellular process;biological_process;metabolic process;catabolic process;primary metabolic process;carbohydrate metabolic process;amino …	7;6;3;4;4;7;3;2;1;2;3;3;4;5;7;4;8;5;6;	GO:0043227;GO:0043226;GO:0005737;GO:0070062;GO:0043230;GO:1903561;GO:0031982;GO:0044464;GO:0005623;GO:0005622;GO:0005575;GO:0005576;GO:0044424;GO:0044421;	membrane-bounded organelle;organelle;cytoplasm;extracellular exosome;extracellular organelle;extracellular vesicle;vesicle;cell part;cell;intracellular;cellular_component;extracellular region;intracellular part;extracellular region part;	3;2;4;4;3;3;4;2;2;3;1;2;3;2;	GO:0003674;GO:0016861;GO:0016860;GO:0004342;GO:0019239;GO:0016787;GO:0003824;GO:0016853;	molecular_function;intramolecular oxidoreductase activity, interconverting aldoses and ketoses;intramolecular oxidoreductase activity;glucosamine-6-phosphate deaminase activity;deaminase activity;hydrolase activity;catalytic activity;isomerase activity;	1;5;4;4;3;3;2;3;	K02564	map00520;map01100;	Amino sugar and nucleotide sugar metabolism;Metabolic pathways;	IPR004547;IPR006148;IPR018321;	Glucosamine-6-phosphate isomerase;Glucosamine/galactosamine-6-phosphate isomerase;Glucosamine-6-phosphate isomerase, conserved site;	mitochondria	Hs13027378	368	G	[G] Carbohydrate transport and metabolism;
T5AF78	Glucoamylase OS=Ophiocordyceps sinensis (strain Co18 / CGMCC 3.14243) OX=911162 GN=OCS_03793 PE=3 SV=1	1.741	0.576	0.717	2.208	0.528	0.627	1.358	0.784	0.901	1.554	0.619	0.633	2.73673	0.001235	0.87109	0.31553	2.38395	0.00208543	GO:0043170;GO:1901575;GO:0071704;GO:0008150;GO:0008152;GO:0000272;GO:0009056;GO:0009057;GO:0044238;GO:0005975;GO:0005976;GO:0016052;	macromolecule metabolic process;organic substance catabolic process;organic substance metabolic process;biological_process;metabolic process;polysaccharide catabolic process;catabolic process;macromolecule catabolic process;primary metabolic process;carbohydrate metabolic process;polysaccharide metabolic process;carbohydrate catabolic process;	4;4;3;1;2;6;3;5;3;4;5;5;	GO:0000324;GO:0000323;GO:0000322;GO:0044464;GO:0043229;GO:0043227;GO:0043226;GO:0005737;GO:0005773;GO:0043231;GO:0005623;GO:0005622;GO:0005575;GO:0044444;GO:0044424;	fungal-type vacuole;lytic vacuole;storage vacuole;cell part;intracellular organelle;membrane-bounded organelle;organelle;cytoplasm;vacuole;intracellular membrane-bounded organelle;cell;intracellular;cellular_component;cytoplasmic part;intracellular part;	7;6;6;2;3;3;2;4;5;4;2;3;1;4;3;	GO:0016787;GO:0030247;GO:0016798;GO:0003674;GO:0005488;GO:2001070;GO:0015926;GO:0030246;GO:0003824;GO:0001871;GO:0004553;GO:0004339;	hydrolase activity;polysaccharide binding;hydrolase activity, acting on glycosyl bonds;molecular_function;binding;starch binding;glucosidase activity;carbohydrate binding;catalytic activity;pattern binding;hydrolase activity, hydrolyzing O-glycosyl compounds;glucan 1,4-alpha-glucosidase activity;	3;4;4;1;2;5;6;3;2;3;5;7;	K01178	map00500;map01100;	Starch and sucrose metabolism;Metabolic pathways;	IPR013783;IPR013784;IPR034836;IPR000165;IPR008291;IPR002044;IPR011613;IPR008928;	Immunoglobulin-like fold;Carbohydrate-binding-like fold;Glucoamylase, CBM20 domain;Glucoamylase;Glucoamylase, starch-binding;Carbohydrate binding module family 20;Glycoside hydrolase family 15/Phosphorylase b kinase regulatory chain family;Six-hairpin glycosidase-like;	extracellular	217976594	138	G	[G] Carbohydrate transport and metabolism;	COG3387	Glucoamylase (glucan-1,4-alpha-glucosidase), GH15 family
T5AML1	Carbohydrate-binding WSC OS=Ophiocordyceps sinensis (strain Co18 / CGMCC 3.14243) OX=911162 GN=OCS_00640 PE=4 SV=1	nan	nan	nan	0.539	1.461	1.425	nan	nan	nan	1.298	1.055	0.839	0.73013	0.512867	1.11131	0.757509	0.8114	0.699659													IPR002889;IPR013783;IPR011047;	Carbohydrate-binding WSC;Immunoglobulin-like fold;Quinoprotein alcohol dehydrogenase-like superfamily;	extracellular	256395543	273	M	[M] Cell wall/membrane/envelope biogenesis;	COG1520	Outer membrane protein assembly factor BamB, contains PQQ-like beta-propeller repeat
T5AB37	Ribosomal protein S11 OS=Ophiocordyceps sinensis (strain Co18 / CGMCC 3.14243) OX=911162 GN=OCS_04486 PE=3 SV=1	1.926	0.852	0.843	1.204	1.05	0.967	1.686	0.812	0.712	1.178	1.058	1.069	1.58907	0.0293719	1.0504	0.669018	1.66917	0.0237946	GO:1901576;GO:0071840;GO:0043043;GO:0006364;GO:0034470;GO:0000462;GO:0046483;GO:1901564;GO:1901566;GO:0019538;GO:0022607;GO:0000028;GO:0006807;GO:0034660;GO:0043170;GO:0044260;GO:0042255;GO:0042254;GO:0016043;GO:0065003;GO:1901360;GO:0008150;GO:0008152;GO:0016070;GO:0016072;GO:0044271;GO:0006518;GO:0044249;GO:0034641;GO:0034645;GO:0006139;GO:0042274;GO:0022618;GO:0022613;GO:0009987;GO:0006725;GO:…	organic substance biosynthetic process;cellular component organization or biogenesis;peptide biosynthetic process;rRNA processing;ncRNA processing;maturation of SSU-rRNA from tricistronic rRNA transcript (SSU-rRNA, 5.8S rRNA, LSU-rRNA);heterocycle metabolic process;organonitrogen compound metabolic process;organonitrogen compound biosynthetic process;protein metabolic process;cellular component a…	4;2;6;6;7;7;4;4;5;4;4;6;3;6;4;4;6;5;3;5;4;1;2;5;7;5;5;4;4;5;4;5;5;4;2;4;6;5;6;4;5;6;5;3;5;5;3;5;5;4;3;3;3;6;6;	GO:0022626;GO:0022627;GO:0043232;GO:0005829;GO:0044424;GO:0044422;GO:0044464;GO:0043229;GO:0043226;GO:0005840;GO:0044446;GO:0044444;GO:0044445;GO:0015935;GO:0005737;GO:0044391;GO:1990904;GO:0005623;GO:0005622;GO:0043228;GO:0030529;GO:0032991;GO:0005575;	cytosolic ribosome;cytosolic small ribosomal subunit;intracellular non-membrane-bounded organelle;cytosol;intracellular part;organelle part;cell part;intracellular organelle;organelle;ribosome;intracellular organelle part;cytoplasmic part;cytosolic part;small ribosomal subunit;cytoplasm;ribosomal subunit;ribonucleoprotein complex;cell;intracellular;non-membrane-bounded organelle;intracellular rib…	6;6;4;5;3;2;2;3;2;5;3;4;5;5;4;4;3;2;3;3;4;2;1;	GO:0005198;GO:1901363;GO:0003674;GO:0005488;GO:0003676;GO:0070181;GO:0097159;GO:0048027;GO:0044822;GO:0003723;GO:0003729;GO:0003735;GO:0019843;	structural molecule activity;heterocyclic compound binding;molecular_function;binding;nucleic acid binding;small ribosomal subunit rRNA binding;organic cyclic compound binding;mRNA 5'-UTR binding;poly(A) RNA binding;RNA binding;mRNA binding;structural constituent of ribosome;rRNA binding;	2;3;1;2;4;7;3;8;6;5;7;3;6;	K02955	map03010;	Ribosome;	IPR018102;IPR001971;	Ribosomal S11, conserved site;Ribosomal protein S11;	cytosol	CE00821	233	J	[J] Translation, ribosomal structure and biogenesis;
T5AML3	Oxalate decarboxylase oxdC OS=Ophiocordyceps sinensis (strain Co18 / CGMCC 3.14243) OX=911162 GN=OCS_01209 PE=4 SV=1	1.942	0.855	0.981	1.907	0.793	0.797	2.652	0.618	0.63	1.949	0.706	0.687	2.84317	0.00033433	0.96026	0.752077	2.73021	0.000483012	GO:0019752;GO:0044237;GO:0044699;GO:0044710;GO:0071704;GO:0009987;GO:0033609;GO:0008150;GO:0008152;GO:0043436;GO:0043648;GO:0006082;GO:0044763;GO:0044281;	carboxylic acid metabolic process;cellular metabolic process;single-organism process;single-organism metabolic process;organic substance metabolic process;cellular process;oxalate metabolic process;biological_process;metabolic process;oxoacid metabolic process;dicarboxylic acid metabolic process;organic acid metabolic process;single-organism cellular process;small molecule metabolic process;	6;3;2;3;3;2;8;1;2;5;7;4;3;4;	GO:0031975;GO:0030288;GO:0005737;GO:0042597;GO:0030313;GO:0044464;GO:0005623;GO:0005622;GO:0005575;GO:0044424;	envelope;outer membrane-bounded periplasmic space;cytoplasm;periplasmic space;cell envelope;cell part;cell;intracellular;cellular_component;intracellular part;	3;4;4;3;4;2;2;3;1;3;	GO:0005488;GO:0016830;GO:0003674;GO:0043169;GO:0016829;GO:0043167;GO:0046872;GO:0046564;GO:0003824;GO:0016831;GO:0045735;	binding;carbon-carbon lyase activity;molecular_function;cation binding;lyase activity;ion binding;metal ion binding;oxalate decarboxylase activity;catalytic activity;carboxy-lyase activity;nutrient reservoir activity;	2;4;1;4;3;3;5;6;2;5;2;				IPR017774;IPR006045;IPR011051;IPR014710;	Bicupin, oxalate decarboxylase/oxidase;Cupin 1;RmlC-like cupin domain;RmlC-like jelly roll fold;	extracellular	16080377	415	G	[G] Carbohydrate transport and metabolism;	COG2140	Oxalate decarboxylase/archaeal phosphoglucose isomerase, cupin superfamily
T5AF76	NAD dependent epimerase/dehydratase family protein OS=Ophiocordyceps sinensis (strain Co18 / CGMCC 3.14243) OX=911162 GN=OCS_03219 PE=4 SV=1	0.55	1.247	0.995	0.885	1.084	0.969	nan	nan	nan	0.96	1.125	0.823	0.692996	0.0590694	1.24004	0.0371379	0.85935	0.394009													IPR016040;IPR001509;	NAD(P)-binding domain;NAD-dependent epimerase/dehydratase;	cytosol	7301073	256	IE	[I] Lipid transport and metabolism;[E] Amino acid transport and metabolism;
T5AF75	Regulator of chromosome condensation/beta-lactamase-inhibitor protein II OS=Ophiocordyceps sinensis (strain Co18 / CGMCC 3.14243) OX=911162 GN=OCS_03896 PE=4 SV=1	2.381	0.729	0.701	1.643	0.732	0.78	2.216	0.598	0.509	1.389	0.974	0.8	2.51534	0.00349521	1.0871	0.57585	2.73441	0.00252729	GO:0033157;GO:0051169;GO:0008104;GO:0032388;GO:0000086;GO:0051049;GO:0032386;GO:0051168;GO:0007165;GO:0071840;GO:0051716;GO:0045786;GO:0090169;GO:0070727;GO:0070271;GO:0051493;GO:0044093;GO:0048518;GO:0048519;GO:0031291;GO:0007088;GO:0051050;GO:0045184;GO:0010972;GO:0051222;GO:0044700;GO:1901673;GO:0051783;GO:0023052;GO:0070507;GO:0022607;GO:0006611;GO:1903651;GO:0000226;GO:0007067;GO:0051223;GO:…	regulation of intracellular protein transport;nuclear transport;protein localization;positive regulation of intracellular transport;G2/M transition of mitotic cell cycle;regulation of transport;regulation of intracellular transport;nuclear export;signal transduction;cellular component organization or biogenesis;cellular response to stimulus;negative regulation of cell cycle;regulation of spindle …	6;6;4;4;6;4;5;8;4;2;3;4;5;4;4;6;4;2;2;8;6;3;4;7;4;3;6;5;2;5;4;6;5;5;5;5;2;5;7;6;6;3;6;5;2;5;3;5;4;6;4;3;6;6;1;4;4;3;6;5;5;5;2;5;6;7;7;6;6;5;6;5;5;4;5;6;6;5;6;5;4;3;6;7;2;4;6;6;6;7;5;6;6;2;3;6;3;4;6;5;4;3;5;5;5;6;4;4;5;5;6;6;4;4;4;5;4;5;7;5;5;5;7;6;4;3;4;4;4;5;2;3;3;4;4;5;5;4;3;4;3;7;5;5;5;7;3;	GO:0031974;GO:0031981;GO:0000790;GO:0043231;GO:0043232;GO:0043233;GO:0044428;GO:0044424;GO:0044422;GO:0000228;GO:0043229;GO:0043228;GO:0043227;GO:0005856;GO:0044430;GO:0051233;GO:0044427;GO:0044446;GO:0005634;GO:0044454;GO:0032991;GO:0044464;GO:0005623;GO:0005622;GO:0005819;GO:0070013;GO:0043226;GO:0005694;GO:0000785;GO:0015630;GO:0072686;GO:1990023;GO:0005575;	membrane-enclosed lumen;nuclear lumen;nuclear chromatin;intracellular membrane-bounded organelle;intracellular non-membrane-bounded organelle;organelle lumen;nuclear part;intracellular part;organelle part;nuclear chromosome;intracellular organelle;non-membrane-bounded organelle;membrane-bounded organelle;cytoskeleton;cytoskeletal part;spindle midzone;chromosomal part;intracellular organelle part;…	2;5;4;4;4;3;4;3;2;5;3;3;3;5;4;5;4;3;5;5;2;2;2;3;5;4;2;5;3;6;6;6;1;	GO:0098772;GO:0005088;GO:0005085;GO:0005087;GO:0003674;	molecular function regulator;Ras guanyl-nucleotide exchange factor activity;guanyl-nucleotide exchange factor activity;Ran guanyl-nucleotide exchange factor activity;molecular_function;	2;4;3;5;1;	K11493			IPR009091;IPR000408;	Regulator of chromosome condensation 1/beta-lactamase-inhibitor protein II;Regulator of chromosome condensation, RCC1;	nucleus	SPBC557.03c	331	S	[S] Function unknown;
T5AE04	Cross-pathway control WD-repeat protein cpc2 OS=Ophiocordyceps sinensis (strain Co18 / CGMCC 3.14243) OX=911162 GN=OCS_04314 PE=4 SV=1	1.153	1.071	0.989	1.122	1.212	0.845	1.405	0.972	0.945	0.82	1.162	1.239	1.01879	0.87929	1.0993	0.352815	1.11996	0.44129	GO:0008104;GO:0019220;GO:0080090;GO:0019222;GO:2000243;GO:2000241;GO:0048583;GO:0007165;GO:0034198;GO:0071840;GO:0044710;GO:0000003;GO:0070727;GO:0010608;GO:0043043;GO:0051493;GO:0048518;GO:0033036;GO:0060255;GO:0006446;GO:0044703;GO:0031668;GO:0071852;GO:0042325;GO:0044700;GO:0042327;GO:0031669;GO:1901564;GO:0009605;GO:1901566;GO:0019538;GO:0031667;GO:0033554;GO:0009893;GO:0031954;GO:0031952;GO:…	protein localization;regulation of phosphate metabolic process;regulation of primary metabolic process;regulation of metabolic process;positive regulation of reproductive process;regulation of reproductive process;regulation of response to stimulus;signal transduction;cellular response to amino acid starvation;cellular component organization or biogenesis;single-organism metabolic process;reprodu…	4;6;4;3;3;3;3;4;6;2;3;2;4;6;6;6;2;3;4;5;3;4;4;7;3;7;5;4;3;5;4;5;4;3;8;8;5;3;5;4;2;5;4;4;3;4;2;4;3;3;3;3;5;1;2;5;5;4;4;5;6;4;6;5;5;5;5;5;6;3;5;4;4;4;2;5;8;2;5;5;5;5;4;6;4;4;2;5;5;6;5;5;2;4;4;4;4;4;4;4;4;5;5;4;4;4;6;4;3;3;5;2;5;7;4;6;4;5;6;5;2;3;3;3;4;4;2;3;4;3;5;3;6;3;5;3;3;4;6;7;4;7;3;	GO:0044464;GO:0005623;GO:0005622;GO:0005575;	cell part;cell;intracellular;cellular_component;	2;2;3;1;	GO:0003674;GO:0005488;GO:0043021;GO:0043022;GO:0044877;	molecular_function;binding;ribonucleoprotein complex binding;ribosome binding;macromolecular complex binding;	1;2;4;5;3;	K14753	map05162;	Measles;	IPR020472;IPR019775;IPR017986;IPR015943;IPR001680;	G-protein beta WD-40 repeat;WD40 repeat, conserved site;WD40-repeat-containing domain;WD40/YVTN repeat-like-containing domain;WD40 repeat;	nucleus	Hs5174447	476	T	[T] Signal transduction mechanisms;
T5AE07	Uncharacterized protein OS=Ophiocordyceps sinensis (strain Co18 / CGMCC 3.14243) OX=911162 GN=OCS_03473 PE=4 SV=1	nan	nan	nan	nan	nan	nan	nan	nan	nan	1.258	1.339	1.093	0.939505	nan	1.22507	nan	1.15096	nan															nucleus
T5AE01	Non-specific serine/threonine protein kinase OS=Ophiocordyceps sinensis (strain Co18 / CGMCC 3.14243) OX=911162 GN=OCS_00631 PE=4 SV=1	nan	nan	nan	nan	nan	nan	nan	nan	nan	nan	nan	nan	nan	nan	nan	nan	nan	nan										K12761	map04113;	Meiosis - yeast;	IPR032270;IPR011009;IPR000719;IPR008271;IPR013896;IPR017441;IPR028375;	AMPK, C-terminal adenylate sensor domain;Protein kinase-like domain;Protein kinase domain;Serine/threonine-protein kinase, active site;Carbon catabolite-derepressing protein kinase, ubiquitin-associated domain;Protein kinase, ATP binding site;KA1 domain/Ssp2, C-terminal;	nucleus	YDR477w	510	T	[T] Signal transduction mechanisms;
T5AE03	Glycosyltransferase OS=Ophiocordyceps sinensis (strain Co18 / CGMCC 3.14243) OX=911162 GN=OCS_03659 PE=4 SV=1	2.036	0.85	0.814	nan	nan	nan	nan	nan	nan	nan	nan	nan	2.39527	nan	1.04423	nan	2.50123	nan	GO:0019222;GO:0036244;GO:0051703;GO:0035268;GO:0035269;GO:0044011;GO:0044010;GO:0071840;GO:0080090;GO:0051716;GO:0010605;GO:0071704;GO:0048519;GO:0071852;GO:0060255;GO:0030162;GO:0036178;GO:0036177;GO:0036176;GO:0051704;GO:0031505;GO:0044249;GO:0019538;GO:0009892;GO:0034645;GO:0030447;GO:0044267;GO:0044260;GO:0016043;GO:0065007;GO:0044699;GO:0071214;GO:0090609;GO:0070085;GO:0044710;GO:0050794;GO:…	regulation of metabolic process;cellular response to neutral pH;intraspecies interaction between organisms;protein mannosylation;protein O-linked mannosylation;single-species biofilm formation on inanimate substrate;single-species biofilm formation;cellular component organization or biogenesis;regulation of primary metabolic process;cellular response to stimulus;negative regulation of macromolecu…	3;6;3;5;6;4;5;2;4;3;4;3;2;4;4;6;6;5;5;2;5;4;4;3;5;3;5;4;3;2;2;4;6;5;3;3;5;6;1;2;4;4;2;5;5;4;4;5;5;5;5;3;2;3;3;4;5;5;4;5;4;4;4;4;6;4;4;5;5;6;2;4;2;3;4;4;6;3;5;3;3;3;5;6;3;3;	GO:0005783;GO:0005789;GO:0016021;GO:0016020;GO:0098588;GO:0043231;GO:0044424;GO:0044425;GO:0044422;GO:0044464;GO:0043229;GO:0005622;GO:0043227;GO:0043226;GO:0044432;GO:0012505;GO:0044446;GO:0044444;GO:0042175;GO:0031224;GO:0005737;GO:0031090;GO:0005623;GO:0071944;GO:0005886;GO:0005575;	endoplasmic reticulum;endoplasmic reticulum membrane;integral component of membrane;membrane;bounding membrane of organelle;intracellular membrane-bounded organelle;intracellular part;membrane part;organelle part;cell part;intracellular organelle;intracellular;membrane-bounded organelle;organelle;endoplasmic reticulum part;endomembrane system;intracellular organelle part;cytoplasmic part;nuclear …	4;3;4;2;4;4;3;2;2;2;3;3;3;2;4;3;3;4;3;3;4;3;2;3;3;1;	GO:0016740;GO:0016757;GO:0003674;GO:0003824;GO:0016758;GO:0000030;GO:0004169;	transferase activity;transferase activity, transferring glycosyl groups;molecular_function;catalytic activity;transferase activity, transferring hexosyl groups;mannosyltransferase activity;dolichyl-phosphate-mannose-protein mannosyltransferase activity;	3;4;1;2;5;6;7;	K00728	map00514;	Other types of O-glycan biosynthesis;	IPR027005;IPR016093;IPR003342;IPR032421;	Glycosyltransferase 39-like;MIR motif;Glycosyl transferase family 39/83;Protein O-mannosyl-transferase, C-terminal four TM domain;	plasma membrane	YJR143c	686	O	[O] Posttranslational modification, protein turnover, chaperones;
T5AF94	S-methyl-5~-thioadenosine phosphorylase OS=Ophiocordyceps sinensis (strain Co18 / CGMCC 3.14243) OX=911162 GN=OCS_03039 PE=3 SV=1	1.098	0.795	1.015	1.088	0.904	1.21	1.312	0.954	0.799	1.245	0.981	0.926	1.30518	0.00691861	0.92	0.44048	1.20076	0.101483	GO:0009163;GO:0044283;GO:1901362;GO:0046129;GO:1901360;GO:0044710;GO:0044711;GO:0019509;GO:0043650;GO:0000097;GO:0000096;GO:0043436;GO:0042451;GO:0046128;GO:0042455;GO:0046483;GO:0043648;GO:1901564;GO:1901566;GO:0016053;GO:0006166;GO:0019438;GO:0044281;GO:0071267;GO:0071265;GO:0006807;GO:0009066;GO:0009064;GO:1901576;GO:0018130;GO:0008150;GO:0008152;GO:0009084;GO:0034654;GO:0043094;GO:0008652;GO:…	nucleoside biosynthetic process;small molecule biosynthetic process;organic cyclic compound biosynthetic process;purine ribonucleoside biosynthetic process;organic cyclic compound metabolic process;single-organism metabolic process;single-organism biosynthetic process;L-methionine biosynthetic process from methylthioadenosine;dicarboxylic acid biosynthetic process;sulfur amino acid biosynthetic p…	6;5;5;8;4;3;4;8;7;6;5;5;7;7;7;4;7;4;5;5;7;5;4;7;8;3;6;6;4;5;1;2;7;5;5;5;5;5;6;4;4;2;4;6;5;6;2;4;4;4;5;4;6;7;8;7;7;6;5;6;4;3;6;6;3;3;5;6;3;6;3;4;4;5;	GO:0043231;GO:0005829;GO:0044424;GO:0043229;GO:0043227;GO:0043226;GO:0044444;GO:0005737;GO:0005634;GO:0044464;GO:0005623;GO:0005622;GO:0005575;	intracellular membrane-bounded organelle;cytosol;intracellular part;intracellular organelle;membrane-bounded organelle;organelle;cytoplasmic part;cytoplasm;nucleus;cell part;cell;intracellular;cellular_component;	4;5;3;3;3;2;4;4;5;2;2;3;1;	GO:0016740;GO:0016757;GO:0003674;GO:0003676;GO:0017061;GO:0004731;GO:1901363;GO:0016763;GO:0003824;GO:0097159;GO:0003729;GO:0044822;GO:0003723;GO:0005488;	transferase activity;transferase activity, transferring glycosyl groups;molecular_function;nucleic acid binding;S-methyl-5-thioadenosine phosphorylase activity;purine-nucleoside phosphorylase activity;heterocyclic compound binding;transferase activity, transferring pentosyl groups;catalytic activity;organic cyclic compound binding;mRNA binding;poly(A) RNA binding;RNA binding;binding;	3;4;1;4;7;6;3;5;2;3;7;6;5;2;	K00772	map00270;map01100;	Cysteine and methionine metabolism;Metabolic pathways;	IPR000845;IPR018099;IPR010044;	Nucleoside phosphorylase domain;Purine phosphorylase, family 2, conserved site;Methylthioadenosine phosphorylase (MTAP);	mitochondria	SPAC16C9.02c	300	F	[F] Nucleotide transport and metabolism;
T5AF97	Uncharacterized protein OS=Ophiocordyceps sinensis (strain Co18 / CGMCC 3.14243) OX=911162 GN=OCS_03195 PE=4 SV=1	nan	nan	nan	2.521	0.634	0.605	1.498	0.926	1.034	1.01	0.984	1.167	1.97679	0.144913	0.90663	0.686637	1.79223	0.194832													IPR021582;	Altered inheritance of mitochondria protein 21;	nucleus
T4ZYR7	Chitin synthase 4 OS=Ophiocordyceps sinensis (strain Co18 / CGMCC 3.14243) OX=911162 GN=OCS_06004 PE=4 SV=1	nan	nan	nan	nan	nan	nan	nan	nan	nan	nan	nan	nan	nan	nan	nan	nan	nan	nan	GO:0016043;GO:0071554;GO:0071555;GO:0071840;GO:0009987;GO:0008150;GO:0045229;	cellular component organization;cell wall organization or biogenesis;cell wall organization;cellular component organization or biogenesis;cellular process;biological_process;external encapsulating structure organization;	3;3;4;2;2;1;4;	GO:0005886;GO:0071944;GO:0031224;GO:0016021;GO:0016020;GO:0044425;GO:0044464;GO:0005623;GO:0005575;	plasma membrane;cell periphery;intrinsic component of membrane;integral component of membrane;membrane;membrane part;cell part;cell;cellular_component;	3;3;3;4;2;2;2;2;1;	GO:0003674;GO:0008375;GO:0016740;GO:0004100;GO:0003824;GO:0008194;GO:0016757;GO:0016758;	molecular_function;acetylglucosaminyltransferase activity;transferase activity;chitin synthase activity;catalytic activity;UDP-glycosyltransferase activity;transferase activity, transferring glycosyl groups;transferase activity, transferring hexosyl groups;	1;6;3;7;2;5;4;5;	K00698	map00520;	Amino sugar and nucleotide sugar metabolism;	IPR004835;IPR029044;	Chitin synthase;Nucleotide-diphospho-sugar transferases;	plasma membrane	YBR023c	1125	M	[M] Cell wall/membrane/envelope biogenesis;
T5AQA2	Uncharacterized protein OS=Ophiocordyceps sinensis (strain Co18 / CGMCC 3.14243) OX=911162 GN=OCS_00370 PE=4 SV=1	0.881	1.04	0.865	1.276	0.91	0.742	nan	nan	nan	1.139	0.916	0.905	1.15003	0.309685	1.14092	0.142768	1.3121	0.106249															mitochondria
T5ALX8	Protein kinase-like domain protein OS=Ophiocordyceps sinensis (strain Co18 / CGMCC 3.14243) OX=911162 GN=OCS_00674 PE=4 SV=1	nan	nan	nan	nan	nan	nan	nan	nan	nan	nan	nan	nan	nan	nan	nan	nan	nan	nan													IPR011009;IPR000719;	Protein kinase-like domain;Protein kinase domain;	cytosol
T5A9T3	3-hydroxybutyryl-CoA dehydratase OS=Ophiocordyceps sinensis (strain Co18 / CGMCC 3.14243) OX=911162 GN=OCS_05136 PE=4 SV=1	nan	nan	nan	nan	nan	nan	nan	nan	nan	nan	nan	nan	nan	nan	nan	nan	nan	nan															mitochondria
T5AEU2	Polysaccharide deacetylase OS=Ophiocordyceps sinensis (strain Co18 / CGMCC 3.14243) OX=911162 GN=OCS_04040 PE=4 SV=1	0.524	1.095	1.753	0.075	1.061	2.507	0.843	1.228	1.293	0.615	0.862	1.924	0.484456	0.0217838	0.56787	0.0215909	0.27511	0.00391237													IPR011330;IPR001002;IPR002509;	Glycoside hydrolase/deacetylase, beta/alpha-barrel;Chitin-binding, type 1;NodB homology domain;	extracellular	296270729	113	GM	[G] Carbohydrate transport and metabolism; [M] Cell wall/membrane/envelope biogenesis;	COG0726	Peptidoglycan/xylan/chitin deacetylase, PgdA/CDA1 family
T5AEU1	Peptidase C15, pyroglutamyl peptidase I-like protein OS=Ophiocordyceps sinensis (strain Co18 / CGMCC 3.14243) OX=911162 GN=OCS_03362 PE=4 SV=1	nan	nan	nan	nan	nan	nan	1.28	1.037	1.069	0.941	1.032	1.106	1.07347	0.697805	0.95126	0.104903	1.02115	0.905048	GO:0071704;GO:0006508;GO:0008150;GO:0008152;GO:0044238;GO:0019538;GO:0043170;	organic substance metabolic process;proteolysis;biological_process;metabolic process;primary metabolic process;protein metabolic process;macromolecule metabolic process;	3;5;1;2;3;4;4;	GO:0005622;GO:0005737;GO:0005829;GO:0044464;GO:0005623;GO:0005575;GO:0044444;GO:0044424;	intracellular;cytoplasm;cytosol;cell part;cell;cellular_component;cytoplasmic part;intracellular part;	3;4;5;2;2;1;4;3;	GO:0008238;GO:0003674;GO:0008233;GO:0008234;GO:0016787;GO:0008242;GO:0003824;GO:0016920;GO:0070011;	exopeptidase activity;molecular_function;peptidase activity;cysteine-type peptidase activity;hydrolase activity;omega peptidase activity;catalytic activity;pyroglutamyl-peptidase activity;peptidase activity, acting on L-amino acid peptides;	6;1;4;6;3;7;2;8;5;				IPR016125;	Peptidase C15, pyroglutamyl peptidase I-like;	mitochondria	Hs8923198	70.5	O	[O] Posttranslational modification, protein turnover, chaperones;
T5A9T9	AhpC/TSA family protein OS=Ophiocordyceps sinensis (strain Co18 / CGMCC 3.14243) OX=911162 GN=OCS_05766 PE=4 SV=1	1.649	1.163	0.703	nan	nan	nan	2.886	0.816	0.333	1.961	1.101	0.688	2.10908	0.0421265	1.78654	0.0487466	3.76798	0.0151939	GO:0090087;GO:0033157;GO:0051169;GO:0008104;GO:0019220;GO:0080090;GO:0019222;GO:0060249;GO:0051049;GO:0032386;GO:0048583;GO:0007165;GO:0044707;GO:0023014;GO:0044712;GO:0051716;GO:0001895;GO:0070727;GO:0009966;GO:0002262;GO:0000165;GO:0098869;GO:0001909;GO:0001906;GO:0033036;GO:0043122;GO:0042325;GO:0006793;GO:0060255;GO:0006606;GO:0006605;GO:0045184;GO:1990748;GO:0010035;GO:0042990;GO:0042991;GO:…	regulation of peptide transport;regulation of intracellular protein transport;nuclear transport;protein localization;regulation of phosphate metabolic process;regulation of primary metabolic process;regulation of metabolic process;anatomical structure homeostasis;regulation of transport;regulation of intracellular transport;regulation of response to stimulus;signal transduction;single-multicellul…	5;6;6;4;6;4;3;5;4;5;3;4;3;4;4;3;6;4;4;3;5;4;3;2;3;6;7;4;4;5;6;4;3;4;7;6;5;3;5;4;4;2;4;4;6;4;5;6;5;4;5;5;2;5;5;5;4;6;7;6;2;3;5;6;4;3;3;4;3;5;1;2;3;6;3;6;5;2;3;5;5;7;8;6;5;6;2;7;3;4;2;4;5;5;5;5;5;4;6;4;6;5;5;5;4;6;6;5;5;3;4;6;3;5;6;6;4;7;4;4;4;4;2;3;4;4;2;5;3;5;4;7;2;4;5;6;7;6;5;5;4;6;3;4;4;5;3;2;3;3;4;3;7;6;6;3;5;3;5;5;4;	GO:0031982;GO:0005615;GO:0043230;GO:0043231;GO:0044421;GO:0044464;GO:0043229;GO:0043227;GO:0043226;GO:0044424;GO:0043209;GO:0044444;GO:0005737;GO:0005634;GO:0005739;GO:0005623;GO:0005622;GO:0070062;GO:1903561;GO:0005575;GO:0005576;	vesicle;extracellular space;extracellular organelle;intracellular membrane-bounded organelle;extracellular region part;cell part;intracellular organelle;membrane-bounded organelle;organelle;intracellular part;myelin sheath;cytoplasmic part;cytoplasm;nucleus;mitochondrion;cell;intracellular;extracellular exosome;extracellular vesicle;cellular_component;extracellular region;	4;3;3;4;2;2;3;3;2;3;3;4;4;5;5;2;3;4;3;1;2;	GO:0016209;GO:0016684;GO:0008379;GO:0003676;GO:1901363;GO:0003824;GO:0097159;GO:0004601;GO:0044822;GO:0003723;GO:0003674;GO:0005488;GO:0051920;GO:0016491;	antioxidant activity;oxidoreductase activity, acting on peroxide as acceptor;thioredoxin peroxidase activity;nucleic acid binding;heterocyclic compound binding;catalytic activity;organic cyclic compound binding;peroxidase activity;poly(A) RNA binding;RNA binding;molecular_function;binding;peroxiredoxin activity;oxidoreductase activity;	2;4;4;4;3;2;3;3;6;5;1;2;3;3;	K03386	map04214;	Apoptosis - fly;	IPR000866;IPR019479;IPR013766;IPR012336;	Alkyl hydroperoxide reductase subunit C/ Thiol specific antioxidant;Peroxiredoxin, C-terminal;Thioredoxin domain;Thioredoxin-like fold;	cytosol	Hs4505591	266	O	[O] Posttranslational modification, protein turnover, chaperones;
T5A9T8	3-ketoacyl-CoA thiolase OS=Ophiocordyceps sinensis (strain Co18 / CGMCC 3.14243) OX=911162 GN=OCS_04932 PE=3 SV=1	0.932	1.299	0.883	0.986	1.261	0.841	1.322	1.126	0.877	0.716	1.34	0.969	0.787104	0.0923286	1.40784	0.000506315	1.10812	0.480399	GO:0006631;GO:0019752;GO:0044281;GO:0044699;GO:0044710;GO:0071704;GO:0006629;GO:0009987;GO:0032787;GO:0008150;GO:0008152;GO:0043436;GO:0044255;GO:0044238;GO:0006082;GO:0044237;GO:0044763;	fatty acid metabolic process;carboxylic acid metabolic process;small molecule metabolic process;single-organism process;single-organism metabolic process;organic substance metabolic process;lipid metabolic process;cellular process;monocarboxylic acid metabolic process;biological_process;metabolic process;oxoacid metabolic process;cellular lipid metabolic process;primary metabolic process;organic …	5;6;4;2;3;3;4;2;7;1;2;5;4;3;4;3;3;	GO:0042579;GO:0043229;GO:0043227;GO:0043226;GO:0005737;GO:0005623;GO:0005777;GO:0043231;GO:0044464;GO:0005622;GO:0005575;GO:0044444;GO:0044424;	microbody;intracellular organelle;membrane-bounded organelle;organelle;cytoplasm;cell;peroxisome;intracellular membrane-bounded organelle;cell part;intracellular;cellular_component;cytoplasmic part;intracellular part;	5;3;3;2;4;2;6;4;2;3;1;4;3;	GO:0003674;GO:0016740;GO:0016746;GO:0016747;GO:0003988;GO:0003824;GO:0016408;	molecular_function;transferase activity;transferase activity, transferring acyl groups;transferase activity, transferring acyl groups other than amino-acyl groups;acetyl-CoA C-acyltransferase activity;catalytic activity;C-acyltransferase activity;	1;3;4;5;7;2;6;	K07513	map00071;map00280;map00592;map01040;map01100;map01110;map01130;map01212;map03320;map04146;	Fatty acid degradation;"Valine, leucine and isoleucine degradation";alpha-Linolenic acid metabolism;Biosynthesis of unsaturated fatty acids;Metabolic pathways;Biosynthesis of secondary metabolites;Biosynthesis of antibiotics;Fatty acid metabolism;PPAR signaling pathway;Peroxisome;	IPR016039;IPR020617;IPR020616;IPR002155;IPR020613;	Thiolase-like;Thiolase, C-terminal;Thiolase, N-terminal;Thiolase;Thiolase, conserved site;	cytosol	YIL160c	379	I	[I] Lipid transport and metabolism;
T5AJT4	Uncharacterized protein OS=Ophiocordyceps sinensis (strain Co18 / CGMCC 3.14243) OX=911162 GN=OCS_02204 PE=4 SV=1	1.491	0.752	0.891	nan	nan	nan	1.843	0.697	0.922	nan	nan	nan	2.30091	0.0339153	0.79923	0.028791	1.83894	0.0499632													IPR027417;	P-loop containing nucleoside triphosphate hydrolase;	mitochondria
T5ACI7	40S ribosomal protein S13 OS=Ophiocordyceps sinensis (strain Co18 / CGMCC 3.14243) OX=911162 GN=OCS_01125 PE=3 SV=1	1.164	0.861	0.917	0.902	0.949	0.932	1.245	0.825	0.713	0.919	0.915	0.907	1.19155	0.110439	1.02335	0.741405	1.21937	0.108011	GO:1901564;GO:0044249;GO:0006807;GO:0044237;GO:0034645;GO:1901576;GO:0044260;GO:0043043;GO:0071704;GO:0010467;GO:1901566;GO:0043170;GO:0044267;GO:0009987;GO:0009058;GO:0009059;GO:0008150;GO:0008152;GO:0044271;GO:0043604;GO:0044238;GO:0019538;GO:0034641;GO:0043603;GO:0006518;GO:0006412;	organonitrogen compound metabolic process;cellular biosynthetic process;nitrogen compound metabolic process;cellular metabolic process;cellular macromolecule biosynthetic process;organic substance biosynthetic process;cellular macromolecule metabolic process;peptide biosynthetic process;organic substance metabolic process;gene expression;organonitrogen compound biosynthetic process;macromolecule …	4;4;3;3;5;4;4;6;3;5;5;4;5;2;3;5;1;2;5;6;3;4;4;5;5;6;	GO:0044464;GO:0043229;GO:0030529;GO:0043226;GO:0005737;GO:0032991;GO:0005840;GO:0043232;GO:1990904;GO:0005623;GO:0005622;GO:0005575;GO:0044444;GO:0043228;GO:0044424;	cell part;intracellular organelle;intracellular ribonucleoprotein complex;organelle;cytoplasm;macromolecular complex;ribosome;intracellular non-membrane-bounded organelle;ribonucleoprotein complex;cell;intracellular;cellular_component;cytoplasmic part;non-membrane-bounded organelle;intracellular part;	2;3;4;2;4;2;5;4;3;2;3;1;4;3;3;	GO:0003674;GO:0005198;GO:0003735;	molecular_function;structural molecule activity;structural constituent of ribosome;	1;2;3;	K02953	map03010;	Ribosome;	IPR009068;IPR023029;IPR012606;IPR000589;	S15/NS1, RNA-binding;Ribosomal protein S15P;Ribosomal protein S13/S15, N-terminal;Ribosomal protein S15;	mitochondria	YDR064w	253	J	[J] Translation, ribosomal structure and biogenesis;
T5ACI0	Isoleucyl-tRNA synthetase OS=Ophiocordyceps sinensis (strain Co18 / CGMCC 3.14243) OX=911162 GN=OCS_04740 PE=3 SV=1	1.826	0.82	0.847	1.684	0.779	0.753	2.304	0.623	0.503	0.951	0.625	0.795	2.3762	0.0138121	0.9824	0.894273	2.33437	0.0158099	GO:0019752;GO:0090304;GO:0044249;GO:0034641;GO:0006807;GO:0044281;GO:0034645;GO:0034660;GO:0044699;GO:0006139;GO:0044710;GO:0044260;GO:0006520;GO:0043043;GO:0071704;GO:0010467;GO:0043604;GO:1901360;GO:0044267;GO:1901576;GO:0009987;GO:0006725;GO:0006428;GO:0009058;GO:0009059;GO:0008150;GO:0008152;GO:0043436;GO:0044271;GO:0046483;GO:0016070;GO:0044238;GO:1901564;GO:1901566;GO:0006082;GO:0019538;GO:…	carboxylic acid metabolic process;nucleic acid metabolic process;cellular biosynthetic process;cellular nitrogen compound metabolic process;nitrogen compound metabolic process;small molecule metabolic process;cellular macromolecule biosynthetic process;ncRNA metabolic process;single-organism process;nucleobase-containing compound metabolic process;single-organism metabolic process;cellular macrom…	6;5;4;4;3;4;5;6;2;4;3;4;4;6;3;5;6;4;5;4;2;4;8;3;5;1;2;5;5;4;5;3;4;5;4;4;3;4;7;5;6;5;7;3;5;6;	GO:0005622;GO:0005737;GO:0005623;GO:0044444;GO:0005829;GO:0044464;GO:0005575;GO:0044424;	intracellular;cytoplasm;cell;cytoplasmic part;cytosol;cell part;cellular_component;intracellular part;	3;4;2;4;5;2;1;3;	GO:0005488;GO:0002161;GO:0032550;GO:0016787;GO:0035639;GO:0003674;GO:1901363;GO:0001882;GO:0004812;GO:0052689;GO:0097367;GO:0016875;GO:0032555;GO:0032549;GO:0005524;GO:0043168;GO:0000166;GO:0001883;GO:0036094;GO:0003824;GO:0016788;GO:0017076;GO:0016874;GO:0004822;GO:0016876;GO:0043167;GO:0030554;GO:0097159;GO:0032559;GO:0032553;GO:1901265;	binding;aminoacyl-tRNA editing activity;purine ribonucleoside binding;hydrolase activity;purine ribonucleoside triphosphate binding;molecular_function;heterocyclic compound binding;nucleoside binding;aminoacyl-tRNA ligase activity;carboxylic ester hydrolase activity;carbohydrate derivative binding;ligase activity, forming carbon-oxygen bonds;purine ribonucleotide binding;ribonucleoside binding;AT…	2;6;6;3;5;1;3;4;6;5;3;4;5;5;6;4;4;5;3;2;4;5;3;7;5;3;6;3;6;4;4;	K01870	map00970;	Aminoacyl-tRNA biosynthesis;	IPR023586;IPR033709;IPR009080;IPR014729;IPR001412;IPR002301;IPR002300;IPR009008;IPR013155;	Isoleucine-tRNA ligase, type 2;Isoleucyl tRNA synthetase type 2, anticodon-binding domain;Aminoacyl-tRNA synthetase, class Ia, anticodon-binding;Rossmann-like alpha/beta/alpha sandwich fold;Aminoacyl-tRNA synthetase, class I, conserved site;Isoleucine-tRNA ligase;Aminoacyl-tRNA synthetase, class Ia;Valyl/Leucyl/Isoleucyl-tRNA synthetase, editing domain;Methionyl/Valyl/Leucyl/Isoleucyl-tRNA synthe…	nucleus	SPBPI058	1380	J	[J] Translation, ribosomal structure and biogenesis;
T5AJT0	Ergosterol biosynthesis protein ERG4/ERG24 OS=Ophiocordyceps sinensis (strain Co18 / CGMCC 3.14243) OX=911162 GN=OCS_01431 PE=4 SV=1	nan	nan	nan	nan	nan	nan	0.512	1.149	1.32	nan	nan	nan	0.445605	nan	0.87045	nan	0.38788	nan	GO:0044281;GO:0044283;GO:1901362;GO:0044699;GO:1901576;GO:0044710;GO:0044711;GO:0071704;GO:1901360;GO:0016126;GO:0016125;GO:0006629;GO:0046165;GO:0009058;GO:0008150;GO:0008152;GO:0008202;GO:0008610;GO:0044238;GO:0006066;GO:0006694;GO:1901617;GO:1901615;	small molecule metabolic process;small molecule biosynthetic process;organic cyclic compound biosynthetic process;single-organism process;organic substance biosynthetic process;single-organism metabolic process;single-organism biosynthetic process;organic substance metabolic process;organic cyclic compound metabolic process;sterol biosynthetic process;sterol metabolic process;lipid metabolic proc…	4;5;5;2;4;3;4;3;4;7;6;4;6;3;1;2;5;5;3;5;6;5;4;	GO:0031224;GO:0016021;GO:0016020;GO:0005575;GO:0044425;	intrinsic component of membrane;integral component of membrane;membrane;cellular_component;membrane part;	3;4;2;1;2;	GO:0050613;GO:0016627;GO:0003674;GO:0016491;GO:0016628;GO:0003824;	delta14-sterol reductase activity;oxidoreductase activity, acting on the CH-CH group of donors;molecular_function;oxidoreductase activity;oxidoreductase activity, acting on the CH-CH group of donors, NAD or NADP as acceptor;catalytic activity;	6;4;1;3;5;2;	K00222	map00100;map01100;map01110;map01130;	Steroid biosynthesis;Metabolic pathways;Biosynthesis of secondary metabolites;Biosynthesis of antibiotics;	IPR018083;IPR001171;	Sterol reductase, conserved site;Ergosterol biosynthesis ERG4/ERG24;	plasma membrane	SPBC16G5.18	372	IT	[I] Lipid transport and metabolism;[T] Signal transduction mechanisms;
T5ACI3	Preprotein translocase subunit OS=Ophiocordyceps sinensis (strain Co18 / CGMCC 3.14243) OX=911162 GN=OCS_01147 PE=4 SV=1	1.86	0.901	0.872	nan	nan	nan	1.263	1.089	1.084	nan	nan	nan	1.56934	0.211976	1.01738	0.915456	1.59663	0.2068	GO:0008104;GO:0061024;GO:0071840;GO:0070727;GO:0033036;GO:0006605;GO:0045184;GO:0072657;GO:0006457;GO:0006613;GO:0006612;GO:0006614;GO:0006886;GO:0016043;GO:0044699;GO:0006810;GO:0006620;GO:0044802;GO:0051234;GO:0046907;GO:0045047;GO:0008150;GO:0070972;GO:0072599;GO:0072594;GO:0009987;GO:0033365;GO:0071702;GO:0034613;GO:0044765;GO:0044763;GO:0051649;GO:0051179;GO:1902578;GO:0051641;GO:0090150;GO:…	protein localization;membrane organization;cellular component organization or biogenesis;cellular macromolecule localization;macromolecule localization;protein targeting;establishment of protein localization;protein localization to membrane;protein folding;cotranslational protein targeting to membrane;protein targeting to membrane;SRP-dependent cotranslational protein targeting to membrane;intrac…	4;4;2;4;3;6;4;5;3;7;6;6;6;3;2;4;6;4;3;5;5;1;7;6;5;2;6;5;5;4;3;4;2;3;3;5;5;5;4;	GO:0005783;GO:0031975;GO:0019866;GO:0016021;GO:0016020;GO:0005791;GO:0098588;GO:0031965;GO:0031967;GO:0005789;GO:0043234;GO:0043231;GO:0044428;GO:0044424;GO:0044425;GO:0044422;GO:0043229;GO:0043227;GO:0043226;GO:0044432;GO:0099568;GO:0005938;GO:0030867;GO:0044446;GO:0044444;GO:0012505;GO:0042175;GO:0031224;GO:0005737;GO:0031090;GO:0005637;GO:0005634;GO:0005635;GO:0044464;GO:0005623;GO:0005622;GO:…	endoplasmic reticulum;envelope;organelle inner membrane;integral component of membrane;membrane;rough endoplasmic reticulum;bounding membrane of organelle;nuclear membrane;organelle envelope;endoplasmic reticulum membrane;protein complex;intracellular membrane-bounded organelle;nuclear part;intracellular part;membrane part;organelle part;intracellular organelle;membrane-bounded organelle;organell…	4;3;4;4;2;5;4;4;4;3;3;4;4;3;2;2;3;3;2;4;5;4;4;3;4;3;3;3;4;3;5;5;4;2;2;3;3;4;4;2;1;3;	GO:0031072;GO:0003674;GO:0005488;GO:0030544;GO:0005515;	heat shock protein binding;molecular_function;binding;Hsp70 protein binding;protein binding;	4;1;2;5;3;	K09540	map03060;map04141;	Protein export;Protein processing in endoplasmic reticulum;	IPR018253;IPR004179;IPR027137;IPR014756;IPR000008;IPR001623;	DnaJ domain, conserved site;Sec63 domain;Translocation protein Sec63;Immunoglobulin E-set;C2 domain;DnaJ domain;	plasma membrane	SPBC36B7.03	256	O	[O] Posttranslational modification, protein turnover, chaperones;
T5ALV3	pH transcription factor OS=Ophiocordyceps sinensis (strain Co18 / CGMCC 3.14243) OX=911162 GN=OCS_01576 PE=4 SV=1	nan	nan	nan	nan	nan	nan	nan	nan	nan	nan	nan	nan	nan	nan	nan	nan	nan	nan	GO:0080090;GO:0019222;GO:0031326;GO:0031323;GO:0090304;GO:0044249;GO:0034641;GO:0006807;GO:0044237;GO:0034645;GO:0043170;GO:1901362;GO:1901360;GO:0032774;GO:1901576;GO:0044260;GO:2000112;GO:0050789;GO:0071704;GO:0010467;GO:0065007;GO:0097659;GO:0010468;GO:0018130;GO:0006139;GO:0019219;GO:0009889;GO:0009987;GO:0006725;GO:1903506;GO:0050794;GO:0009058;GO:0009059;GO:0008150;GO:0051171;GO:0008152;GO:…	regulation of primary metabolic process;regulation of metabolic process;regulation of cellular biosynthetic process;regulation of cellular metabolic process;nucleic acid metabolic process;cellular biosynthetic process;cellular nitrogen compound metabolic process;nitrogen compound metabolic process;cellular metabolic process;cellular macromolecule biosynthetic process;macromolecule metabolic proce…	4;3;5;4;5;4;4;3;3;5;4;5;4;6;4;4;6;2;3;5;2;7;5;5;4;5;4;2;4;7;3;3;5;1;4;2;6;5;4;5;3;5;4;5;6;5;6;5;	GO:0043226;GO:0005737;GO:0043227;GO:0005634;GO:0043231;GO:0044464;GO:0043229;GO:0005623;GO:0005622;GO:0005575;GO:0044424;	organelle;cytoplasm;membrane-bounded organelle;nucleus;intracellular membrane-bounded organelle;cell part;intracellular organelle;cell;intracellular;cellular_component;intracellular part;	2;4;3;5;4;2;3;2;3;1;3;	GO:0043169;GO:0003674;GO:0003677;GO:0046872;GO:0003676;GO:0043167;GO:0097159;GO:1901363;GO:0005488;	cation binding;molecular_function;DNA binding;metal ion binding;nucleic acid binding;ion binding;organic cyclic compound binding;heterocyclic compound binding;binding;	4;1;5;5;4;3;3;3;2;				IPR013087;	Zinc finger C2H2-type;	nucleus	YHL027w	134	R	[R] General function prediction only;
T5ALV0	Duf1770 domain containing protein OS=Ophiocordyceps sinensis (strain Co18 / CGMCC 3.14243) OX=911162 GN=OCS_00720 PE=4 SV=1	1.651	1.055	0.896	nan	nan	nan	nan	nan	nan	nan	nan	nan	1.56492	nan	1.17746	nan	1.84263	nan													IPR013898;	Protein of unknown function DUF1770, fungi;	nucleus
T5A0E4	NADH-ubiquinone oxidoreductase 23 kDa subunit OS=Ophiocordyceps sinensis (strain Co18 / CGMCC 3.14243) OX=911162 GN=OCS_05423 PE=3 SV=1	nan	nan	nan	nan	nan	nan	nan	nan	nan	nan	nan	nan	nan	nan	nan	nan	nan	nan				GO:0043226;GO:0043229;GO:0043227;GO:0005737;GO:0016020;GO:0005739;GO:0043231;GO:0044464;GO:0005623;GO:0005622;GO:0005575;GO:0044444;GO:0044424;GO:0044425;GO:0070469;	organelle;intracellular organelle;membrane-bounded organelle;cytoplasm;membrane;mitochondrion;intracellular membrane-bounded organelle;cell part;cell;intracellular;cellular_component;cytoplasmic part;intracellular part;membrane part;respiratory chain;	2;3;3;4;2;5;4;2;2;3;1;4;3;2;3;	GO:0003674;GO:0005488;GO:0003954;GO:0016491;GO:0043169;GO:0051540;GO:0043167;GO:0050136;GO:0046872;GO:0008137;GO:0003824;GO:0051539;GO:0051536;GO:0016655;GO:0016651;	molecular_function;binding;NADH dehydrogenase activity;oxidoreductase activity;cation binding;metal cluster binding;ion binding;NADH dehydrogenase (quinone) activity;metal ion binding;NADH dehydrogenase (ubiquinone) activity;catalytic activity;4 iron, 4 sulfur cluster binding;iron-sulfur cluster binding;oxidoreductase activity, acting on NAD(P)H, quinone or similar compound as acceptor;oxidoreduc…	1;2;5;3;4;3;3;6;5;7;2;5;4;5;4;	K03941	map00190;map01100;map04932;map05010;map05012;map05016;	Oxidative phosphorylation;Metabolic pathways;Non-alcoholic fatty liver disease (NAFLD);Alzheimer's disease;Parkinson's disease;Huntington's disease;	IPR010226;IPR017900;IPR017896;	NADH-quinone oxidoreductase, chain I;4Fe-4S ferredoxin, iron-sulphur binding, conserved site;4Fe-4S ferredoxin-type, iron-sulphur binding domain;	mitochondria	At1g79010	265	C	[C] Energy production and conversion;
T5AN94	Heat Labile Enterotoxin Type Iib OS=Ophiocordyceps sinensis (strain Co18 / CGMCC 3.14243) OX=911162 GN=OCS_01070 PE=4 SV=1	nan	nan	nan	nan	nan	nan	nan	nan	nan	nan	nan	nan	nan	nan	nan	nan	nan	nan															extracellular
T5A9F5	Phosphoserine aminotransferase OS=Ophiocordyceps sinensis (strain Co18 / CGMCC 3.14243) OX=911162 GN=OCS_05085 PE=3 SV=1	1.093	1.013	0.976	1.115	0.999	0.946	1.703	0.738	0.656	1.259	1.024	0.873	1.3699	0.068546	1.0936	0.448805	1.49812	0.0354788	GO:0044237;GO:0019752;GO:0006807;GO:0044281;GO:0044283;GO:0009069;GO:0044699;GO:1901576;GO:0044710;GO:0006564;GO:0006563;GO:0006520;GO:0071704;GO:1901605;GO:1901607;GO:0044238;GO:0009987;GO:0009058;GO:0044711;GO:0044763;GO:0008152;GO:0043436;GO:0009070;GO:0008652;GO:1901564;GO:0006082;GO:1901566;GO:0044249;GO:0046394;GO:0016053;GO:0008150;	cellular metabolic process;carboxylic acid metabolic process;nitrogen compound metabolic process;small molecule metabolic process;small molecule biosynthetic process;serine family amino acid metabolic process;single-organism process;organic substance biosynthetic process;single-organism metabolic process;L-serine biosynthetic process;L-serine metabolic process;cellular amino acid metabolic proces…	3;6;3;4;5;6;2;4;3;8;7;4;3;5;6;3;2;3;4;3;2;5;7;5;4;4;5;4;6;5;1;	GO:0005737;GO:0005829;GO:0044464;GO:0005623;GO:0005622;GO:0005575;GO:0044444;GO:0044424;	cytoplasm;cytosol;cell part;cell;intracellular;cellular_component;cytoplasmic part;intracellular part;	4;5;2;2;3;1;4;3;	GO:0008483;GO:0003674;GO:0016740;GO:0016769;GO:0003824;GO:0004648;	transaminase activity;molecular_function;transferase activity;transferase activity, transferring nitrogenous groups;catalytic activity;O-phospho-L-serine:2-oxoglutarate aminotransferase activity;	5;1;3;4;2;6;	K00831	map00260;map00680;map00750;map01100;map01120;map01130;map01200;map01230;	Glycine, serine and threonine metabolism;Methane metabolism;Vitamin B6 metabolism;Metabolic pathways;Microbial metabolism in diverse environments;Biosynthesis of antibiotics;Carbon metabolism;Biosynthesis of amino acids;	IPR015424;IPR015422;IPR022278;IPR000192;IPR015421;	Pyridoxal phosphate-dependent transferase;Pyridoxal phosphate-dependent transferase, subdomain 2;Phosphoserine aminotransferase;Aminotransferase class V domain;Pyridoxal phosphate-dependent transferase, major region, subdomain 1;	cytosol	YOR184w	315	HE	[H] Coenzyme transport and metabolism;[E] Amino acid transport and metabolism;
T5A8Q0	Uncharacterized protein OS=Ophiocordyceps sinensis (strain Co18 / CGMCC 3.14243) OX=911162 GN=OCS_05315 PE=4 SV=1	nan	nan	nan	1.254	1.005	0.888	1.677	0.697	0.847	1.036	0.963	0.947	1.48856	0.109367	0.99366	0.957825	1.47912	0.087672															nucleus
T5AN90	Galactokinase OS=Ophiocordyceps sinensis (strain Co18 / CGMCC 3.14243) OX=911162 GN=OCS_01096 PE=4 SV=1	nan	nan	nan	1.313	0.728	0.904	nan	nan	nan	nan	nan	nan	1.80356	nan	0.80531	nan	1.45243	nan	GO:0005996;GO:0044710;GO:0006012;GO:0071704;GO:0019318;GO:0008150;GO:0008152;GO:0044723;GO:0044238;GO:0044699;GO:0005975;GO:0044281;	monosaccharide metabolic process;single-organism metabolic process;galactose metabolic process;organic substance metabolic process;hexose metabolic process;biological_process;metabolic process;single-organism carbohydrate metabolic process;primary metabolic process;single-organism process;carbohydrate metabolic process;small molecule metabolic process;	5;3;7;3;6;1;2;4;3;2;4;4;	GO:0005737;GO:0044464;GO:0005623;GO:0005622;GO:0005575;GO:0044424;	cytoplasm;cell part;cell;intracellular;cellular_component;intracellular part;	4;2;2;3;1;3;	GO:0019200;GO:0035639;GO:0003674;GO:0005488;GO:0000166;GO:1901363;GO:1901265;GO:0001882;GO:0097367;GO:0043167;GO:0016740;GO:0001883;GO:0032549;GO:0017076;GO:0005524;GO:0043168;GO:0016301;GO:0036094;GO:0003824;GO:0032555;GO:0030554;GO:0016773;GO:0016772;GO:0004335;GO:0032559;GO:0097159;GO:0032550;GO:0032553;	carbohydrate kinase activity;purine ribonucleoside triphosphate binding;molecular_function;binding;nucleotide binding;heterocyclic compound binding;nucleoside phosphate binding;nucleoside binding;carbohydrate derivative binding;ion binding;transferase activity;purine nucleoside binding;ribonucleoside binding;purine nucleotide binding;ATP binding;anion binding;kinase activity;small molecule bindin…	6;5;1;2;4;3;4;4;3;3;3;5;5;5;6;4;5;3;2;5;6;5;4;6;6;3;6;4;	K00849	map00052;map00520;map01100;	Galactose metabolism;Amino sugar and nucleotide sugar metabolism;Metabolic pathways;	IPR006206;IPR006204;IPR014721;IPR006203;IPR000705;IPR019539;IPR019741;IPR020568;IPR013750;	Mevalonate/galactokinase;GHMP kinase N-terminal domain;Ribosomal protein S5 domain 2-type fold, subgroup;GHMP kinase, ATP-binding, conserved site;Galactokinase;Galactokinase galactose-binding domain;Galactokinase, conserved site;Ribosomal protein S5 domain 2-type fold;GHMP kinase, C-terminal domain;	cytosol	YBR020w	372	G	[G] Carbohydrate transport and metabolism;
T5A9F0	Beta-flanking protein OS=Ophiocordyceps sinensis (strain Co18 / CGMCC 3.14243) OX=911162 GN=OCS_05913 PE=4 SV=1	1.349	0.921	1.002	0.536	1.384	1.292	0.18	1.119	1.174	0.678	1.171	1.307	0.596954	0.128196	0.9623	0.716991	0.57445	0.0930239															nucleus
T5ALT6	Lipid transporter OS=Ophiocordyceps sinensis (strain Co18 / CGMCC 3.14243) OX=911162 GN=OCS_01507 PE=4 SV=1	nan	nan	nan	nan	nan	nan	nan	nan	nan	nan	nan	nan	nan	nan	nan	nan	nan	nan	GO:0034440;GO:0042758;GO:0006820;GO:0044281;GO:0044282;GO:0042760;GO:0071840;GO:0044712;GO:0033036;GO:0015718;GO:0015849;GO:0015711;GO:0032787;GO:0072329;GO:0043436;GO:0010876;GO:0055114;GO:0016054;GO:0015910;GO:0009062;GO:0015908;GO:1901575;GO:0016043;GO:0016042;GO:0044699;GO:0015909;GO:0006629;GO:0006811;GO:0006810;GO:0044710;GO:0008150;GO:0008152;GO:0000038;GO:0001676;GO:0019395;GO:0051234;GO:…	lipid oxidation;long-chain fatty acid catabolic process;anion transport;small molecule metabolic process;small molecule catabolic process;very long-chain fatty acid catabolic process;cellular component organization or biogenesis;single-organism catabolic process;macromolecule localization;monocarboxylic acid transport;organic acid transport;organic anion transport;monocarboxylic acid metabolic pr…	5;7;6;4;5;7;2;4;3;7;5;6;7;7;5;4;4;5;8;6;6;4;3;5;2;7;4;5;4;3;1;2;6;6;6;3;6;5;7;5;4;5;2;4;5;5;4;6;3;5;4;3;3;2;3;6;4;3;3;	GO:0005779;GO:0005778;GO:0016021;GO:0016020;GO:0005777;GO:0031903;GO:0098588;GO:0048471;GO:0043231;GO:0044424;GO:0044425;GO:0044422;GO:0043229;GO:0043227;GO:0043226;GO:0044439;GO:0044438;GO:0044446;GO:0044444;GO:0042579;GO:0031301;GO:0031300;GO:0031224;GO:0005737;GO:0031090;GO:0005739;GO:0031231;GO:0044464;GO:0005623;GO:0005622;GO:0098805;GO:0005575;	integral component of peroxisomal membrane;peroxisomal membrane;integral component of membrane;membrane;peroxisome;microbody membrane;bounding membrane of organelle;perinuclear region of cytoplasm;intracellular membrane-bounded organelle;intracellular part;membrane part;organelle part;intracellular organelle;membrane-bounded organelle;organelle;peroxisomal part;microbody part;intracellular organe…	5;5;4;2;6;4;4;5;4;3;2;2;3;3;2;5;4;3;4;5;4;3;3;4;3;5;4;2;2;3;3;1;	GO:0000166;GO:0005319;GO:0016818;GO:0097367;GO:0030554;GO:0016817;GO:0005524;GO:0015245;GO:0015405;GO:0005324;GO:0005325;GO:0003674;GO:0005488;GO:0016887;GO:1901265;GO:0042623;GO:0015399;GO:0032549;GO:0017076;GO:0022804;GO:0016787;GO:0003824;GO:0022892;GO:0043492;GO:0016462;GO:0032559;GO:0032555;GO:0046983;GO:0032550;GO:0032553;GO:0035639;GO:0015607;GO:0019899;GO:0016820;GO:0043167;GO:0042802;GO:…	nucleotide binding;lipid transporter activity;hydrolase activity, acting on acid anhydrides, in phosphorus-containing anhydrides;carbohydrate derivative binding;adenyl nucleotide binding;hydrolase activity, acting on acid anhydrides;ATP binding;fatty acid transporter activity;P-P-bond-hydrolysis-driven transmembrane transporter activity;long-chain fatty acid transporter activity;peroxisomal fatty…	4;4;5;3;6;4;6;5;6;6;4;1;2;8;4;9;5;5;5;4;3;2;3;10;6;6;5;4;6;4;5;3;4;5;3;4;5;2;6;3;3;3;5;4;7;3;4;3;	K15628	map02010;map04146;	ABC transporters;Peroxisome;	IPR011527;IPR017871;IPR003593;IPR027417;IPR003439;	ABC transporter type 1, transmembrane domain;ABC transporter, conserved site;AAA+ ATPase domain;P-loop containing nucleoside triphosphate hydrolase;ABC transporter-like;	mitochondria	YPL147w	503	I	[I] Lipid transport and metabolism;
T5AL59	Nascent polypeptide-associated complex subunit beta OS=Ophiocordyceps sinensis (strain Co18 / CGMCC 3.14243) OX=911162 GN=OCS_01706 PE=3 SV=1	1.253	1.142	1.161	0.893	1.125	1.272	1.293	0.993	0.963	0.944	0.912	1.099	1.05057	0.667638	0.92814	0.376999	0.97508	0.82561	GO:0008104;GO:0080090;GO:0019222;GO:0031326;GO:0031323;GO:0090304;GO:0044249;GO:0034641;GO:0006807;GO:0044237;GO:0034645;GO:0043170;GO:1901362;GO:0050789;GO:1901360;GO:0032774;GO:1901576;GO:0044260;GO:2000112;GO:0071704;GO:0010467;GO:0065007;GO:0097659;GO:0071702;GO:0033036;GO:0010468;GO:0018130;GO:0006810;GO:0006139;GO:0019219;GO:0009889;GO:0009987;GO:0006725;GO:1903506;GO:0050794;GO:0045184;GO:…	protein localization;regulation of primary metabolic process;regulation of metabolic process;regulation of cellular biosynthetic process;regulation of cellular metabolic process;nucleic acid metabolic process;cellular biosynthetic process;cellular nitrogen compound metabolic process;nitrogen compound metabolic process;cellular metabolic process;cellular macromolecule biosynthetic process;macromol…	4;4;3;5;4;5;4;4;3;3;5;4;5;2;4;6;4;4;6;3;5;2;7;5;3;5;5;4;4;5;4;2;4;7;3;4;5;3;5;1;4;2;6;5;3;2;4;5;3;5;4;5;6;5;6;5;	GO:0043231;GO:1990904;GO:0043228;GO:0005737;GO:0043227;GO:0005634;GO:0030529;GO:0005844;GO:0032991;GO:0042788;GO:0005840;GO:0043232;GO:0005829;GO:0044464;GO:0043229;GO:0005623;GO:0005622;GO:0005575;GO:0044444;GO:0043226;GO:0044424;	intracellular membrane-bounded organelle;ribonucleoprotein complex;non-membrane-bounded organelle;cytoplasm;membrane-bounded organelle;nucleus;intracellular ribonucleoprotein complex;polysome;macromolecular complex;polysomal ribosome;ribosome;intracellular non-membrane-bounded organelle;cytosol;cell part;intracellular organelle;cell;intracellular;cellular_component;cytoplasmic part;organelle;intr…	4;3;3;4;3;5;4;5;2;6;5;4;5;2;3;2;3;1;4;2;3;				K01527	map04214;	Apoptosis - fly;	IPR002715;	Nascent polypeptide-associated complex NAC domain;	nucleus	SPAC4F10.14c	150	K	[K] Transcription;
T5AL56	Zinc finger domain-containing protein OS=Ophiocordyceps sinensis (strain Co18 / CGMCC 3.14243) OX=911162 GN=OCS_00950 PE=4 SV=1	nan	nan	nan	nan	nan	nan	0.827	1.224	0.859	0.805	1.216	1.069	0.668852	0.000838323	1.26556	0.135145	0.84647	0.296004	GO:0000082;GO:1903047;GO:0044770;GO:0010948;GO:1901991;GO:1901990;GO:0044772;GO:0050789;GO:0007049;GO:1902806;GO:0007346;GO:2000134;GO:0010564;GO:0045786;GO:0065007;GO:0044699;GO:0048519;GO:0044763;GO:0045930;GO:0000278;GO:0009987;GO:0050794;GO:1901987;GO:0008150;GO:0044843;GO:1901988;GO:2000045;GO:0051726;GO:1902807;GO:0022402;GO:0048523;	G1/S transition of mitotic cell cycle;mitotic cell cycle process;cell cycle phase transition;negative regulation of cell cycle process;negative regulation of mitotic cell cycle phase transition;regulation of mitotic cell cycle phase transition;mitotic cell cycle phase transition;regulation of biological process;cell cycle;regulation of cell cycle G1/S phase transition;regulation of mitotic cell c…	7;5;5;5;6;6;6;2;4;7;5;7;5;4;2;2;2;3;5;5;2;3;6;1;6;6;7;4;7;4;3;	GO:0043227;GO:0005737;GO:0005634;GO:0005739;GO:0043226;GO:0043231;GO:0044464;GO:0043229;GO:0005623;GO:0005622;GO:0005575;GO:0044444;GO:0044424;	membrane-bounded organelle;cytoplasm;nucleus;mitochondrion;organelle;intracellular membrane-bounded organelle;cell part;intracellular organelle;cell;intracellular;cellular_component;cytoplasmic part;intracellular part;	3;4;5;5;2;4;2;3;2;3;1;4;3;	GO:0003674;GO:1901363;GO:0003676;GO:0003677;GO:0043167;GO:0046914;GO:0046872;GO:0043169;GO:0008270;GO:0097159;GO:0005488;	molecular_function;heterocyclic compound binding;nucleic acid binding;DNA binding;ion binding;transition metal ion binding;metal ion binding;cation binding;zinc ion binding;organic cyclic compound binding;binding;	1;3;4;5;3;6;5;4;7;3;2;				IPR001510;	Zinc finger, PARP-type;	nucleus
T5AJF4	cAMP-Ser/Thr protein kinase PKA1 OS=Ophiocordyceps sinensis (strain Co18 / CGMCC 3.14243) OX=911162 GN=OCS_01753 PE=4 SV=1	nan	nan	nan	3.023	0.401	0.283	nan	nan	nan	nan	nan	nan	7.53864	nan	1.41696	nan	10.682	nan	GO:0007165;GO:0051716;GO:0044700;GO:0019538;GO:0010737;GO:0036267;GO:0030447;GO:0043170;GO:0050789;GO:0044267;GO:0044260;GO:0065007;GO:0050794;GO:0043412;GO:0036211;GO:0008150;GO:0008152;GO:0050896;GO:0016310;GO:0023052;GO:0044699;GO:0070783;GO:0009987;GO:0044182;GO:0001403;GO:0035556;GO:0040007;GO:0071704;GO:0006468;GO:0006464;GO:0044763;GO:0007154;GO:0007265;GO:0007264;GO:0044238;GO:0044237;GO:…	signal transduction;cellular response to stimulus;single organism signaling;protein metabolic process;protein kinase A signaling;invasive filamentous growth;filamentous growth;macromolecule metabolic process;regulation of biological process;cellular protein metabolic process;cellular macromolecule metabolic process;biological regulation;regulation of cellular process;macromolecule modification;pr…	4;3;3;4;6;6;3;4;2;5;4;2;3;5;5;1;2;2;6;2;2;5;2;4;7;5;2;3;7;6;3;4;7;6;3;3;5;4;	GO:0031974;GO:0031981;GO:1902494;GO:1902554;GO:0000790;GO:1990234;GO:0005952;GO:0043234;GO:0043231;GO:0043232;GO:0043233;GO:0005829;GO:0044428;GO:0044424;GO:0044427;GO:0044422;GO:0043229;GO:0043228;GO:0000228;GO:0043227;GO:0044446;GO:0044444;GO:0005737;GO:1902911;GO:0005634;GO:0044454;GO:0061695;GO:0044464;GO:0005623;GO:0005622;GO:0000785;GO:0043226;GO:0005694;GO:0032991;GO:0005575;GO:0070013;	membrane-enclosed lumen;nuclear lumen;catalytic complex;serine/threonine protein kinase complex;nuclear chromatin;transferase complex;cAMP-dependent protein kinase complex;protein complex;intracellular membrane-bounded organelle;intracellular non-membrane-bounded organelle;organelle lumen;cytosol;nuclear part;intracellular part;chromosomal part;organelle part;intracellular organelle;non-membrane-…	2;5;4;8;4;5;4;3;4;4;3;5;4;3;4;2;3;3;5;3;3;4;4;7;5;5;6;2;2;3;3;2;5;2;1;4;	GO:1901363;GO:0004674;GO:0000166;GO:0016740;GO:0097367;GO:0003674;GO:0005488;GO:1901265;GO:0032549;GO:0017076;GO:0005524;GO:0043168;GO:0016301;GO:0003824;GO:0016773;GO:0016772;GO:0032559;GO:0032555;GO:0032550;GO:0032553;GO:0035639;GO:0004691;GO:0004690;GO:0043167;GO:0030554;GO:0097159;GO:0001883;GO:0001882;GO:0004672;GO:0036094;	heterocyclic compound binding;protein serine/threonine kinase activity;nucleotide binding;transferase activity;carbohydrate derivative binding;molecular_function;binding;nucleoside phosphate binding;ribonucleoside binding;purine nucleotide binding;ATP binding;anion binding;kinase activity;catalytic activity;phosphotransferase activity, alcohol group as acceptor;transferase activity, transferring …	3;7;4;3;3;1;2;4;5;5;6;4;5;2;5;4;6;5;6;4;5;9;8;3;6;3;5;4;6;3;	K04345	map04010;map04014;map04020;map04024;map04062;map04113;map04114;map04211;map04213;map04261;map04270;map04310;map04340;map04540;map04611;map04713;map04720;map04723;map04724;map04725;map04726;map04727;map04728;map04740;map04742;map04750;map04910;map04911;map04912;map04913;map04914;map04915;map04916;map04918;map04919;map04921;map04922;map04923;map04924;map04925;map04961;map04962;map04970;map04971;map…	MAPK signaling pathway;Ras signaling pathway;Calcium signaling pathway;cAMP signaling pathway;Chemokine signaling pathway;Meiosis - yeast;Oocyte meiosis;Longevity regulating pathway;Longevity regulating pathway - multiple species;Adrenergic signaling in cardiomyocytes;Vascular smooth muscle contraction;Wnt signaling pathway;Hedgehog signaling pathway;Gap junction;Platelet activation;Circadian ent…	IPR000961;IPR017441;IPR008271;IPR011009;IPR000719;	AGC-kinase, C-terminal;Protein kinase, ATP binding site;Serine/threonine-protein kinase, active site;Protein kinase-like domain;Protein kinase domain;	nucleus	YPL203w	486	T	[T] Signal transduction mechanisms;
T5AHV3	2-oxoglutarate dehydrogenase, E1 component OS=Ophiocordyceps sinensis (strain Co18 / CGMCC 3.14243) OX=911162 GN=OCS_02945 PE=4 SV=1	1.43	0.966	0.972	1.176	0.996	1.034	1.054	1.001	1.073	1.286	1.006	0.967	1.24615	0.023012	0.98097	0.503805	1.22244	0.0366181	GO:0044237;GO:0019752;GO:0006099;GO:0009060;GO:0043648;GO:0006091;GO:0072350;GO:0044699;GO:0044710;GO:0071704;GO:0009987;GO:0045333;GO:0008152;GO:0043436;GO:0055114;GO:0044238;GO:0015980;GO:0006082;GO:0044763;GO:0006101;GO:0006103;GO:0008150;GO:0044281;	cellular metabolic process;carboxylic acid metabolic process;tricarboxylic acid cycle;aerobic respiration;dicarboxylic acid metabolic process;generation of precursor metabolites and energy;tricarboxylic acid metabolic process;single-organism process;single-organism metabolic process;organic substance metabolic process;cellular process;cellular respiration;metabolic process;oxoacid metabolic proce…	3;6;4;6;7;4;7;2;3;3;2;5;2;5;4;3;4;4;3;8;8;1;4;	GO:1990234;GO:0043232;GO:1990204;GO:0043226;GO:0042645;GO:0043227;GO:0045240;GO:0005623;GO:0044444;GO:0005739;GO:0005575;GO:0005759;GO:0044464;GO:0045252;GO:0005622;GO:0043228;GO:1902494;GO:0030062;GO:0005947;GO:0031974;GO:0045239;GO:0043231;GO:0043234;GO:0009295;GO:0032991;GO:0043233;GO:0043229;GO:0005737;GO:0044446;GO:0070013;GO:0009353;GO:0044429;GO:0044424;GO:0098798;GO:0044422;	transferase complex;intracellular non-membrane-bounded organelle;oxidoreductase complex;organelle;mitochondrial nucleoid;membrane-bounded organelle;dihydrolipoyl dehydrogenase complex;cell;cytoplasmic part;mitochondrion;cellular_component;mitochondrial matrix;cell part;oxoglutarate dehydrogenase complex;intracellular;non-membrane-bounded organelle;catalytic complex;mitochondrial tricarboxylic aci…	5;4;3;2;3;3;4;2;4;5;1;5;2;5;3;3;4;5;5;2;4;4;3;2;2;3;3;4;3;4;6;4;3;4;2;	GO:0003674;GO:0005488;GO:1901363;GO:0016491;GO:0043168;GO:0043169;GO:0016624;GO:0030976;GO:0043167;GO:1901681;GO:0050662;GO:0004591;GO:0036094;GO:0048037;GO:0097159;GO:0003824;GO:0019842;GO:0016903;	molecular_function;binding;heterocyclic compound binding;oxidoreductase activity;anion binding;cation binding;oxidoreductase activity, acting on the aldehyde or oxo group of donors, disulfide as acceptor;thiamine pyrophosphate binding;ion binding;sulfur compound binding;coenzyme binding;oxoglutarate dehydrogenase (succinyl-transferring) activity;small molecule binding;cofactor binding;organic cyc…	1;2;3;3;4;4;5;4;3;3;4;6;3;3;3;2;4;4;	K00164	map00020;map00310;map00380;map01100;map01110;map01120;map01130;map01200;	Citrate cycle (TCA cycle);Lysine degradation;Tryptophan metabolism;Metabolic pathways;Biosynthesis of secondary metabolites;Microbial metabolism in diverse environments;Biosynthesis of antibiotics;Carbon metabolism;	IPR031717;IPR029061;IPR032106;IPR001017;IPR005475;IPR011603;	Multifunctional 2-oxoglutarate metabolism enzyme, C-terminal;Thiamin diphosphate-binding fold;2-oxoglutarate dehydrogenase E1 component, N-terminal domain;Dehydrogenase, E1 component;Transketolase-like, pyrimidine-binding domain;2-oxoglutarate dehydrogenase E1 component;	mitochondria	YIL125w	1324	G	[G] Carbohydrate transport and metabolism;
T5AHV1	ATP-dependent RNA helicase OS=Ophiocordyceps sinensis (strain Co18 / CGMCC 3.14243) OX=911162 GN=OCS_02294 PE=4 SV=1	1.705	1.082	0.842	0.894	1.188	0.979	1.446	1.002	0.724	1.38	0.907	0.914	1.29816	0.133355	1.20815	0.0677065	1.56837	0.0327247	GO:0051169;GO:0051168;GO:0080090;GO:0019222;GO:0000377;GO:1901362;GO:0071840;GO:0051716;GO:0010605;GO:0040029;GO:0016458;GO:0048519;GO:0033036;GO:0006283;GO:0006281;GO:0060255;GO:0006289;GO:2001141;GO:0046483;GO:0000398;GO:0006405;GO:0033554;GO:0019438;GO:0009892;GO:0009890;GO:0010629;GO:0006807;GO:0051028;GO:0050789;GO:0097659;GO:1901576;GO:0044260;GO:0016043;GO:0065007;GO:1901360;GO:0006366;GO:…	nuclear transport;nuclear export;regulation of primary metabolic process;regulation of metabolic process;RNA splicing, via transesterification reactions with bulged adenosine as nucleophile;organic cyclic compound biosynthetic process;cellular component organization or biogenesis;cellular response to stimulus;negative regulation of macromolecule metabolic process;regulation of gene expression, ep…	6;8;4;3;9;5;2;3;4;6;4;2;3;6;4;4;5;6;4;8;6;4;5;3;4;5;3;6;2;7;4;4;3;2;4;7;8;5;4;4;3;3;3;1;2;5;4;3;5;6;5;5;5;2;4;7;6;5;6;5;6;4;6;4;4;5;2;4;6;5;5;7;2;4;7;7;5;6;5;5;4;4;5;4;4;7;5;5;6;6;5;3;5;5;6;4;5;6;5;5;8;7;7;6;8;3;5;3;4;4;4;2;3;3;4;3;5;5;6;3;6;5;5;3;7;	GO:0030529;GO:0005681;GO:0043234;GO:0043231;GO:0043232;GO:0044428;GO:0044424;GO:0044427;GO:0044422;GO:1990904;GO:0000781;GO:0005622;GO:0043227;GO:0098687;GO:0005634;GO:0044464;GO:0043229;GO:0005623;GO:0043228;GO:0000346;GO:0044446;GO:0043226;GO:0005694;GO:0032991;GO:0005575;	intracellular ribonucleoprotein complex;spliceosomal complex;protein complex;intracellular membrane-bounded organelle;intracellular non-membrane-bounded organelle;nuclear part;intracellular part;chromosomal part;organelle part;ribonucleoprotein complex;chromosome, telomeric region;intracellular;membrane-bounded organelle;chromosomal region;nucleus;cell part;intracellular organelle;cell;non-membra…	4;5;3;4;4;4;3;4;2;3;6;3;3;5;5;2;3;2;3;4;3;2;5;2;1;	GO:0008186;GO:1901363;GO:0000166;GO:0032549;GO:0016818;GO:0097367;GO:0016817;GO:0070035;GO:0017076;GO:0003674;GO:0005488;GO:0016887;GO:0042623;GO:0005524;GO:0016787;GO:0003824;GO:0004004;GO:0097159;GO:0032559;GO:0032555;GO:0032553;GO:0008026;GO:0035639;GO:0043168;GO:0043167;GO:0030554;GO:0003724;GO:0003723;GO:0003676;GO:0036094;GO:0017111;GO:0001883;GO:0001882;GO:0016462;GO:1901265;GO:0004386;GO:…	RNA-dependent ATPase activity;heterocyclic compound binding;nucleotide binding;ribonucleoside binding;hydrolase activity, acting on acid anhydrides, in phosphorus-containing anhydrides;carbohydrate derivative binding;hydrolase activity, acting on acid anhydrides;purine NTP-dependent helicase activity;purine nucleotide binding;molecular_function;binding;ATPase activity;ATPase activity, coupled;ATP…	10;3;4;5;5;3;4;9;5;1;2;8;9;6;3;2;10;3;6;5;4;10;5;4;3;6;9;5;4;3;7;5;4;6;4;8;6;	K12812	map03013;map03015;map03040;map05164;	RNA transport;mRNA surveillance pathway;Spliceosome;Influenza A;	IPR011545;IPR001650;IPR014014;IPR027417;IPR014001;	DEAD/DEAH box helicase domain;Helicase, C-terminal;RNA helicase, DEAD-box type, Q motif;P-loop containing nucleoside triphosphate hydrolase;Helicase superfamily 1/2, ATP-binding domain;	cytosol	SPAC17G6.14c	636	A	[A] RNA processing and modification;
T5AHV6	Uncharacterized protein OS=Ophiocordyceps sinensis (strain Co18 / CGMCC 3.14243) OX=911162 GN=OCS_02145 PE=4 SV=1	nan	nan	nan	nan	nan	nan	nan	nan	nan	nan	nan	nan	nan	nan	nan	nan	nan	nan															nucleus
T5A8I6	Polarity protein BemA OS=Ophiocordyceps sinensis (strain Co18 / CGMCC 3.14243) OX=911162 GN=OCS_05384 PE=4 SV=1	nan	nan	nan	nan	nan	nan	nan	nan	nan	nan	nan	nan	nan	nan	nan	nan	nan	nan	GO:0022604;GO:0051716;GO:0071963;GO:0031139;GO:0031136;GO:0031137;GO:2000241;GO:0007165;GO:0019953;GO:0051128;GO:0007163;GO:0007266;GO:0035556;GO:0009653;GO:0050789;GO:0044699;GO:0000902;GO:0000747;GO:0000746;GO:0000003;GO:0048869;GO:0016043;GO:0007265;GO:0046999;GO:0065007;GO:0071840;GO:2000243;GO:0048518;GO:2000769;GO:0065008;GO:0022603;GO:0032502;GO:0044700;GO:0050793;GO:0009987;GO:0050794;GO:…	regulation of cell morphogenesis;cellular response to stimulus;establishment or maintenance of cell polarity regulating cell shape;positive regulation of conjugation with cellular fusion;positive regulation of conjugation;regulation of conjugation with cellular fusion;regulation of reproductive process;signal transduction;sexual reproduction;regulation of cellular component organization;establish…	5;3;5;4;4;4;3;4;3;4;4;8;5;3;2;2;5;4;4;2;4;3;7;4;2;2;3;2;5;3;4;2;3;3;2;3;3;2;3;3;1;2;4;4;6;2;3;3;4;3;4;9;3;3;2;3;	GO:0043226;GO:0043229;GO:0043227;GO:0005737;GO:0005634;GO:0051286;GO:0032153;GO:0043234;GO:0071521;GO:0032991;GO:0043231;GO:0005829;GO:0044464;GO:0005623;GO:0005622;GO:0005575;GO:0044444;GO:0044424;	organelle;intracellular organelle;membrane-bounded organelle;cytoplasm;nucleus;cell tip;cell division site;protein complex;Cdc42 GTPase complex;macromolecular complex;intracellular membrane-bounded organelle;cytosol;cell part;cell;intracellular;cellular_component;cytoplasmic part;intracellular part;	2;3;3;4;5;3;3;3;4;2;4;5;2;2;3;1;4;3;	GO:0003674;GO:0005488;GO:0005543;GO:0043167;GO:0043168;GO:0008289;GO:0035091;	molecular_function;binding;phospholipid binding;ion binding;anion binding;lipid binding;phosphatidylinositol binding;	1;2;4;3;4;3;5;	K11237	map04011;	MAPK signaling pathway - yeast;	IPR001452;IPR035550;IPR030507;IPR001683;IPR000270;	SH3 domain;Bem1/Scd2, PX domain;Bem1/Scd2;Phox homologous domain;PB1 domain;	cytosol	SPAC22H10.07	281	C	[C] Energy production and conversion;
T5AP71	NmrA-like family protein OS=Ophiocordyceps sinensis (strain Co18 / CGMCC 3.14243) OX=911162 GN=OCS_00688 PE=4 SV=1	nan	nan	nan	nan	nan	nan	nan	nan	nan	nan	nan	nan	nan	nan	nan	nan	nan	nan													IPR016040;IPR008030;	NAD(P)-binding domain;NmrA-like domain;	cytosol, mitochondria	256424063	63.9	R	[R] General function prediction only;	COG0702	Uncharacterized conserved protein YbjT, contains NAD(P)-binding and DUF2867 domains
T5AP73	Tetratricopeptide repeat domain containing protein OS=Ophiocordyceps sinensis (strain Co18 / CGMCC 3.14243) OX=911162 GN=OCS_00052 PE=4 SV=1	nan	nan	nan	nan	nan	nan	0.924	1.206	0.921	nan	nan	nan	0.766172	nan	1.30945	nan	1.00326	nan										K12274			IPR011990;	Tetratricopeptide-like helical domain;	cytosol
T5ANV1	Splicing factor PWI OS=Ophiocordyceps sinensis (strain Co18 / CGMCC 3.14243) OX=911162 GN=OCS_00019 PE=4 SV=1	nan	nan	nan	0.526	1.069	0.938	0.613	1.169	0.89	0.236	1.155	0.614	0.405245	0.00470579	1.38943	0.0399625	0.56306	0.0797236	GO:0044238;GO:0090304;GO:0006807;GO:0044237;GO:0043170;GO:1901360;GO:0071704;GO:0010467;GO:0008380;GO:0006139;GO:0009987;GO:0006725;GO:0000398;GO:0044260;GO:0000375;GO:0000377;GO:0008150;GO:0008152;GO:0046483;GO:0016070;GO:0016071;GO:0034641;GO:0006396;GO:0006397;	primary metabolic process;nucleic acid metabolic process;nitrogen compound metabolic process;cellular metabolic process;macromolecule metabolic process;organic cyclic compound metabolic process;organic substance metabolic process;gene expression;RNA splicing;nucleobase-containing compound metabolic process;cellular process;cellular aromatic compound metabolic process;mRNA splicing, via spliceosom…	3;5;3;3;4;4;3;5;7;4;2;4;8;4;8;9;1;2;4;5;6;4;6;7;	GO:1990904;GO:0031974;GO:0043229;GO:0005681;GO:0043227;GO:0043226;GO:0016607;GO:0005575;GO:0016604;GO:0031981;GO:0005634;GO:0005654;GO:0044451;GO:0016363;GO:0034399;GO:0030529;GO:0032991;GO:0043231;GO:0043233;GO:0044464;GO:0005623;GO:0005622;GO:0044446;GO:0070013;GO:0044428;GO:0044424;GO:0044422;	ribonucleoprotein complex;membrane-enclosed lumen;intracellular organelle;spliceosomal complex;membrane-bounded organelle;organelle;nuclear speck;cellular_component;nuclear body;nuclear lumen;nucleus;nucleoplasm;nucleoplasm part;nuclear matrix;nuclear periphery;intracellular ribonucleoprotein complex;macromolecular complex;intracellular membrane-bounded organelle;organelle lumen;cell part;cell;in…	3;2;3;5;3;2;7;1;6;5;5;5;5;5;5;4;2;4;3;2;2;3;3;4;4;3;2;	GO:0005488;GO:0003674;GO:0003676;GO:0003677;GO:1901363;GO:0097159;	binding;molecular_function;nucleic acid binding;DNA binding;heterocyclic compound binding;organic cyclic compound binding;	2;1;4;5;3;3;	K13171	map03013;map03015;	RNA transport;mRNA surveillance pathway;	IPR002483;	PWI domain;	nucleus	At2g29210	110	AR	[A] RNA processing and modification;[R] General function prediction only;
T5A4S4	Thiolase OS=Ophiocordyceps sinensis (strain Co18 / CGMCC 3.14243) OX=911162 GN=OCS_06887 PE=4 SV=1	0.905	1.102	1.278	0.494	1.417	1.447	1.336	0.883	0.901	0.706	1.247	1.541	0.74016	0.204397	0.89975	0.501022	0.66596	0.107627	GO:0044238;GO:0044237;GO:0044249;GO:0044283;GO:1901362;GO:1901360;GO:0044710;GO:0044711;GO:0071704;GO:0006694;GO:0016126;GO:0016125;GO:0006629;GO:0008610;GO:1901576;GO:0046165;GO:0009987;GO:0016128;GO:0016129;GO:1902653;GO:0009058;GO:1901617;GO:0008150;GO:0008152;GO:0008204;GO:0044255;GO:0008202;GO:0044108;GO:0044107;GO:0044699;GO:0097384;GO:1902652;GO:0006066;GO:0006696;GO:0044763;GO:1901615;GO:…	primary metabolic process;cellular metabolic process;cellular biosynthetic process;small molecule biosynthetic process;organic cyclic compound biosynthetic process;organic cyclic compound metabolic process;single-organism metabolic process;single-organism biosynthetic process;organic substance metabolic process;steroid biosynthetic process;sterol biosynthetic process;sterol metabolic process;lipi…	3;3;4;5;5;4;3;4;3;6;7;6;4;5;4;6;2;6;7;7;3;5;1;2;5;4;5;5;4;2;5;6;5;6;3;4;4;	GO:0005737;GO:0044444;GO:0005829;GO:0044464;GO:0005623;GO:0005622;GO:0005575;GO:0044424;	cytoplasm;cytoplasmic part;cytosol;cell part;cell;intracellular;cellular_component;intracellular part;	4;4;5;2;2;3;1;3;	GO:0003674;GO:0005488;GO:0043169;GO:0043167;GO:0016740;GO:0016746;GO:0016747;GO:0003988;GO:0016453;GO:0046872;GO:0003824;GO:0003985;GO:0016407;GO:0016408;	molecular_function;binding;cation binding;ion binding;transferase activity;transferase activity, transferring acyl groups;transferase activity, transferring acyl groups other than amino-acyl groups;acetyl-CoA C-acyltransferase activity;C-acetyltransferase activity;metal ion binding;catalytic activity;acetyl-CoA C-acetyltransferase activity;acetyltransferase activity;C-acyltransferase activity;	1;2;4;3;3;4;5;7;7;5;2;8;6;6;				IPR016039;IPR020617;IPR020613;	Thiolase-like;Thiolase, C-terminal;Thiolase, conserved site;	cytosol	SPBC215.09c	194	I	[I] Lipid transport and metabolism;
T5A2C2	Monothiol glutaredoxin-related protein OS=Ophiocordyceps sinensis (strain Co18 / CGMCC 3.14243) OX=911162 GN=OCS_04718 PE=4 SV=1	2.188	0.882	0.823	nan	nan	nan	nan	nan	nan	nan	nan	nan	2.48071	nan	1.07169	nan	2.65857	nan	GO:0034599;GO:0051098;GO:0050801;GO:0051101;GO:0051100;GO:0030036;GO:0042592;GO:0055072;GO:0070887;GO:0055076;GO:0098771;GO:0044699;GO:2000677;GO:0051716;GO:0046916;GO:0016043;GO:0050789;GO:0065007;GO:0071840;GO:0044092;GO:0065009;GO:0065008;GO:0019725;GO:0006879;GO:0033554;GO:0030029;GO:0006875;GO:0009987;GO:0044710;GO:0006873;GO:0050794;GO:0006950;GO:0044763;GO:0043392;GO:0030003;GO:0055065;GO:…	cellular response to oxidative stress;regulation of binding;ion homeostasis;regulation of DNA binding;negative regulation of binding;actin cytoskeleton organization;homeostatic process;iron ion homeostasis;cellular response to chemical stimulus;transition metal ion homeostasis;inorganic ion homeostasis;single-organism process;regulation of transcription regulatory region DNA binding;cellular resp…	5;4;6;5;5;5;4;10;4;9;7;2;6;3;9;3;2;2;2;4;3;3;4;10;4;4;8;2;3;6;3;3;3;6;7;8;7;3;5;2;4;4;4;4;5;5;4;1;7;2;	GO:0043229;GO:0005622;GO:0043227;GO:0043226;GO:0005634;GO:0043231;GO:0044464;GO:0005623;GO:0005575;GO:0044424;	intracellular organelle;intracellular;membrane-bounded organelle;organelle;nucleus;intracellular membrane-bounded organelle;cell part;cell;cellular_component;intracellular part;	3;3;3;2;5;4;2;2;1;3;	GO:0001102;GO:0033613;GO:0003674;GO:0005488;GO:0016491;GO:0051540;GO:0043167;GO:0016667;GO:0001085;GO:0043169;GO:0008134;GO:0003824;GO:0009055;GO:0046872;GO:0051536;GO:0051537;GO:0005515;GO:0015035;GO:0015036;	RNA polymerase II activating transcription factor binding;activating transcription factor binding;molecular_function;binding;oxidoreductase activity;metal cluster binding;ion binding;oxidoreductase activity, acting on a sulfur group of donors;RNA polymerase II transcription factor binding;cation binding;transcription factor binding;catalytic activity;electron carrier activity;metal ion binding;ir…	6;5;1;2;3;3;3;4;5;4;4;2;2;5;4;5;3;6;5;				IPR002109;IPR004480;IPR013766;IPR012336;	Glutaredoxin;Monothiol glutaredoxin-related;Thioredoxin domain;Thioredoxin-like fold;	cytosol	SPBC26H8.06	152	O	[O] Posttranslational modification, protein turnover, chaperones;
T5A2C7	Hydroxymethylglutaryl-CoA lyase OS=Ophiocordyceps sinensis (strain Co18 / CGMCC 3.14243) OX=911162 GN=OCS_04715 PE=4 SV=1	nan	nan	nan	nan	nan	nan	nan	nan	nan	0.707	1.05	1.575	0.673333	nan	0.66667	nan	0.44889	nan	GO:0044248;GO:0044242;GO:0016042;GO:0044699;GO:0044712;GO:0044710;GO:0071704;GO:0006629;GO:0006720;GO:0009987;GO:1901575;GO:0008150;GO:0008300;GO:0008152;GO:0044255;GO:0009056;GO:0044238;GO:0044237;GO:0044763;	cellular catabolic process;cellular lipid catabolic process;lipid catabolic process;single-organism process;single-organism catabolic process;single-organism metabolic process;organic substance metabolic process;lipid metabolic process;isoprenoid metabolic process;cellular process;organic substance catabolic process;biological_process;isoprenoid catabolic process;metabolic process;cellular lipid …	4;5;5;2;4;3;3;4;5;2;4;1;6;2;4;3;3;3;3;				GO:0003674;GO:0005488;GO:0043169;GO:0016829;GO:0043167;GO:0046872;GO:0047445;GO:0003824;GO:0004419;GO:0016830;GO:0016833;	molecular_function;binding;cation binding;lyase activity;ion binding;metal ion binding;3-hydroxy-3-isohexenylglutaryl-CoA lyase activity;catalytic activity;hydroxymethylglutaryl-CoA lyase activity;carbon-carbon lyase activity;oxo-acid-lyase activity;	1;2;4;3;3;5;6;2;6;4;5;	K01640	map00072;map00280;map00281;map00650;map01100;map04146;	Synthesis and degradation of ketone bodies;"Valine, leucine and isoleucine degradation";Geraniol degradation;Butanoate metabolism;Metabolic pathways;Peroxisome;	IPR000891;IPR013785;	Pyruvate carboxyltransferase;Aldolase-type TIM barrel;	mitochondria	CE26261	272	CE	[C] Energy production and conversion;[E] Amino acid transport and metabolism;
T5AAX1	Centaurin beta OS=Ophiocordyceps sinensis (strain Co18 / CGMCC 3.14243) OX=911162 GN=OCS_04725 PE=4 SV=1	nan	nan	nan	nan	nan	nan	nan	nan	nan	1.017	1.02	1.155	0.997059	nan	0.88312	nan	0.88052	nan	GO:0023052;GO:0007165;GO:0035556;GO:0043087;GO:0050789;GO:0044699;GO:0051716;GO:0065007;GO:0065009;GO:0050790;GO:0009987;GO:0050794;GO:0044763;GO:0007154;GO:0007264;GO:0051336;GO:0044700;GO:0008150;GO:0050896;	signaling;signal transduction;intracellular signal transduction;regulation of GTPase activity;regulation of biological process;single-organism process;cellular response to stimulus;biological regulation;regulation of molecular function;regulation of catalytic activity;cellular process;regulation of cellular process;single-organism cellular process;cell communication;small GTPase mediated signal t…	2;4;5;6;2;2;3;2;3;4;2;3;3;4;6;5;3;1;2;	GO:0016020;GO:0071944;GO:0005737;GO:0005886;GO:0005829;GO:0044464;GO:0005623;GO:0005622;GO:0005575;GO:0044444;GO:0044424;	membrane;cell periphery;cytoplasm;plasma membrane;cytosol;cell part;cell;intracellular;cellular_component;cytoplasmic part;intracellular part;	2;3;4;3;5;2;2;3;1;4;3;	GO:0003674;GO:0008047;GO:0098772;GO:0043169;GO:0005543;GO:0043167;GO:0046872;GO:0043168;GO:0030234;GO:0005096;GO:0008289;GO:0030695;GO:0060589;GO:0005488;	molecular_function;enzyme activator activity;molecular function regulator;cation binding;phospholipid binding;ion binding;metal ion binding;anion binding;enzyme regulator activity;GTPase activator activity;lipid binding;GTPase regulator activity;nucleoside-triphosphatase regulator activity;binding;	1;4;2;4;4;3;5;4;3;5;3;5;4;2;	K12488	map04144;map04666;	Endocytosis;Fc gamma R-mediated phagocytosis;	IPR027267;IPR001164;IPR001849;IPR011993;IPR020683;	Arfaptin homology (AH) domain/BAR domain;Arf GTPase activating protein;Pleckstrin homology domain;PH domain-like;Ankyrin repeat-containing domain;	nucleus	SPBC17G9.08c	234	T	[T] Signal transduction mechanisms;
T5AGE5	2,5-diketo-D-gluconic acid reductase A OS=Ophiocordyceps sinensis (strain Co18 / CGMCC 3.14243) OX=911162 GN=OCS_02655 PE=4 SV=1	nan	nan	nan	nan	nan	nan	nan	nan	nan	nan	nan	nan	nan	nan	nan	nan	nan	nan							GO:0003824;GO:0003674;GO:0016491;	catalytic activity;molecular_function;oxidoreductase activity;	2;1;3;				IPR020471;IPR018170;IPR023210;	Aldo/keto reductase;Aldo/keto reductase, conserved site;NADP-dependent oxidoreductase domain;	mitochondria	SPAC2F3.05c	245	R	[R] General function prediction only;
T5AGE6	Transcription factor, fungi OS=Ophiocordyceps sinensis (strain Co18 / CGMCC 3.14243) OX=911162 GN=OCS_03476 PE=4 SV=1	nan	nan	nan	nan	nan	nan	0.665	1.255	1.364	nan	nan	nan	0.52988	nan	0.92009	nan	0.48754	nan													IPR001138;IPR007219;	Zn(2)-C6 fungal-type DNA-binding domain;Transcription factor domain, fungi;	mitochondria
T5ALD5	Oligopeptide transporter OPT-like protein OS=Ophiocordyceps sinensis (strain Co18 / CGMCC 3.14243) OX=911162 GN=OCS_01705 PE=4 SV=1	1.879	0.648	0.82	1.739	0.598	0.804	1.937	0.581	0.758	2.099	0.52	0.595	3.26115	2.86e-06	0.78838	0.0344943	2.57104	1.33e-05	GO:0008104;GO:1901583;GO:0015833;GO:0044699;GO:0042886;GO:0055085;GO:0071705;GO:0071702;GO:0033036;GO:0006857;GO:0006810;GO:0009987;GO:0045184;GO:0015031;GO:0044765;GO:0008150;GO:0051234;GO:0051179;GO:1902578;GO:0044763;GO:0035672;	protein localization;tetrapeptide transmembrane transport;peptide transport;single-organism process;amide transport;transmembrane transport;nitrogen compound transport;organic substance transport;macromolecule localization;oligopeptide transport;transport;cellular process;establishment of protein localization;protein transport;single-organism transport;biological_process;establishment of localiza…	4;6;6;2;5;4;5;5;3;7;4;2;4;5;4;1;3;2;3;3;5;	GO:0005783;GO:0005886;GO:0005789;GO:0042175;GO:0071944;GO:0043227;GO:0043226;GO:0005737;GO:0044446;GO:0031090;GO:0016021;GO:0016020;GO:0044432;GO:0031224;GO:0005794;GO:0098588;GO:0012505;GO:0044425;GO:0043231;GO:0044464;GO:0043229;GO:0005623;GO:0005622;GO:0005575;GO:0044444;GO:0044422;GO:0044424;	endoplasmic reticulum;plasma membrane;endoplasmic reticulum membrane;nuclear outer membrane-endoplasmic reticulum membrane network;cell periphery;membrane-bounded organelle;organelle;cytoplasm;intracellular organelle part;organelle membrane;integral component of membrane;membrane;endoplasmic reticulum part;intrinsic component of membrane;Golgi apparatus;bounding membrane of organelle;endomembrane…	4;3;3;3;3;3;2;4;3;3;4;2;4;3;4;4;3;2;4;2;3;2;3;1;4;2;3;	GO:1901584;GO:0003674;GO:0042887;GO:0022857;GO:0005215;GO:0015198;GO:0015197;GO:1904680;GO:0022891;GO:0022892;GO:0035673;	tetrapeptide transmembrane transporter activity;molecular_function;amide transmembrane transporter activity;transmembrane transporter activity;transporter activity;oligopeptide transporter activity;peptide transporter activity;peptide transmembrane transporter activity;substrate-specific transmembrane transporter activity;substrate-specific transporter activity;oligopeptide transmembrane transpor…	7;1;5;3;2;5;4;5;4;3;6;				IPR004648;IPR004813;	Tetrapeptide transporter, OPT1/isp4;Oligopeptide transporter, OPT superfamily;	plasma membrane	SPBC29B5.02c	640	T	[T] Signal transduction mechanisms;
T5ALD9	Glucosidase II alpha subunit OS=Ophiocordyceps sinensis (strain Co18 / CGMCC 3.14243) OX=911162 GN=OCS_01660 PE=3 SV=1	2.62	0.634	0.726	1.922	0.77	0.729	1.572	0.735	0.804	1.421	0.965	0.876	2.42754	0.00698078	0.99011	0.92401	2.40351	0.0064652	GO:0030582;GO:0030587;GO:0044710;GO:0000003;GO:0048513;GO:0003006;GO:0031669;GO:0031668;GO:0044702;GO:0009605;GO:0044707;GO:0019538;GO:0031667;GO:0033554;GO:0044267;GO:0044260;GO:0051716;GO:0043412;GO:0043413;GO:0008150;GO:0009267;GO:0044723;GO:0050896;GO:0006950;GO:0036211;GO:0008152;GO:0019954;GO:0009311;GO:0044249;GO:0034645;GO:0009653;GO:0044699;GO:0032502;GO:0071496;GO:0048608;GO:0009987;GO:…	fruiting body development;sorocarp development;single-organism metabolic process;reproduction;animal organ development;developmental process involved in reproduction;cellular response to nutrient levels;cellular response to extracellular stimulus;single organism reproductive process;response to external stimulus;single-multicellular organism process;protein metabolic process;response to nutrient …	6;4;3;2;4;3;5;4;3;3;3;4;5;4;5;4;3;5;6;1;5;4;2;3;5;2;3;5;4;5;3;2;2;4;4;2;5;4;4;4;4;5;4;5;2;4;5;6;4;5;4;3;4;5;6;3;2;3;5;3;4;3;4;6;3;3;	GO:0005783;GO:0005794;GO:0043231;GO:0044424;GO:0043229;GO:0005622;GO:0043227;GO:0043226;GO:0012505;GO:0044444;GO:0005737;GO:0044464;GO:0005623;GO:0005575;	endoplasmic reticulum;Golgi apparatus;intracellular membrane-bounded organelle;intracellular part;intracellular organelle;intracellular;membrane-bounded organelle;organelle;endomembrane system;cytoplasmic part;cytoplasm;cell part;cell;cellular_component;	4;4;4;3;3;3;3;2;3;4;4;2;2;1;	GO:0004553;GO:0003674;GO:0005488;GO:0016787;GO:0003824;GO:0016798;GO:0090600;GO:0015926;GO:0030246;GO:0033919;GO:0090599;	hydrolase activity, hydrolyzing O-glycosyl compounds;molecular_function;binding;hydrolase activity;catalytic activity;hydrolase activity, acting on glycosyl bonds;alpha-1,3-glucosidase activity;glucosidase activity;carbohydrate binding;glucan 1,3-alpha-glucosidase activity;alpha-glucosidase activity;	5;1;2;3;2;4;8;6;3;9;7;	K05546	map00510;map01100;map04141;	N-Glycan biosynthesis;Metabolic pathways;Protein processing in endoplasmic reticulum;	IPR030458;IPR011013;IPR000322;IPR017853;IPR025887;IPR033403;	Glycosyl hydrolases family 31, active site;Galactose mutarotase-like domain;Glycoside hydrolase family 31;Glycoside hydrolase superfamily;Glycoside hydrolase family 31, N-terminal domain;Domain of unknown function DUF5110;	extracellular	SPAC1002.03c	696	GMO	[G] Carbohydrate transport and metabolism;[M] Cell wall/membrane/envelope biogenesis;[O] Posttranslational modification, protein turnover, chaperones;
T5AGK3	Proteasome component ECM29 OS=Ophiocordyceps sinensis (strain Co18 / CGMCC 3.14243) OX=911162 GN=OCS_03401 PE=4 SV=1	nan	nan	nan	nan	nan	nan	0.764	1.182	1.145	1.015	1.158	1.096	0.760254	0.156057	1.04418	0.211274	0.79384	0.21258	GO:0022607;GO:0070271;GO:0043933;GO:0034622;GO:0071840;GO:0071822;GO:0016043;GO:0065003;GO:0009987;GO:0043248;GO:0006461;GO:0008150;GO:0043623;GO:0044085;	cellular component assembly;protein complex biogenesis;macromolecular complex subunit organization;cellular macromolecular complex assembly;cellular component organization or biogenesis;protein complex subunit organization;cellular component organization;macromolecular complex assembly;cellular process;proteasome assembly;protein complex assembly;biological_process;cellular protein complex assemb…	4;4;4;6;2;5;3;5;2;7;5;1;6;3;	GO:0043229;GO:0043227;GO:0043226;GO:0005737;GO:0005634;GO:0000502;GO:0043234;GO:0032991;GO:0043231;GO:0044464;GO:0005623;GO:0005622;GO:0005575;GO:0044424;	intracellular organelle;membrane-bounded organelle;organelle;cytoplasm;nucleus;proteasome complex;protein complex;macromolecular complex;intracellular membrane-bounded organelle;cell part;cell;intracellular;cellular_component;intracellular part;	3;3;2;4;5;4;3;2;4;2;2;3;1;3;	GO:0003674;GO:0005488;GO:0005198;GO:0005515;GO:0032947;	molecular_function;binding;structural molecule activity;protein binding;protein complex scaffold;	1;2;2;3;3;	K11886			IPR024372;IPR016024;IPR011989;	Proteasome component Ecm29;Armadillo-type fold;Armadillo-like helical;	cytosol	YHL030w	420	S	[S] Function unknown;
T5AGK8	HMG box protein OS=Ophiocordyceps sinensis (strain Co18 / CGMCC 3.14243) OX=911162 GN=OCS_02580 PE=4 SV=1	1.588	0.824	0.839	1.227	0.886	0.853	2.023	0.705	0.539	1.097	0.754	0.84	1.87283	0.0169955	1.03191	0.785324	1.9326	0.0177495	GO:0080090;GO:0019222;GO:0031326;GO:0031323;GO:0090304;GO:0044249;GO:0034641;GO:0006807;GO:0034645;GO:1901576;GO:1901362;GO:0050789;GO:0044699;GO:0032774;GO:0006139;GO:0051716;GO:0044260;GO:2000112;GO:0097659;GO:0071704;GO:0010467;GO:0065007;GO:1901360;GO:0010468;GO:0018130;GO:0006281;GO:0019219;GO:0009889;GO:0009987;GO:0006725;GO:0044710;GO:1903506;GO:0050794;GO:0006974;GO:0006950;GO:0009059;GO:…	regulation of primary metabolic process;regulation of metabolic process;regulation of cellular biosynthetic process;regulation of cellular metabolic process;nucleic acid metabolic process;cellular biosynthetic process;cellular nitrogen compound metabolic process;nitrogen compound metabolic process;cellular macromolecule biosynthetic process;organic substance biosynthetic process;organic cyclic co…	4;3;5;4;5;4;4;3;5;4;5;2;2;6;4;3;4;6;7;3;5;2;4;5;5;4;5;4;2;4;3;7;3;5;3;5;1;4;2;6;5;4;5;3;5;5;4;2;5;3;3;4;6;5;6;4;5;3;	GO:0005623;GO:0043228;GO:0005622;GO:0005737;GO:0043227;GO:0005634;GO:0005694;GO:0043226;GO:0043229;GO:0044424;GO:0043231;GO:0043232;GO:0044464;GO:0005575;GO:0044444;GO:0005829;	cell;non-membrane-bounded organelle;intracellular;cytoplasm;membrane-bounded organelle;nucleus;chromosome;organelle;intracellular organelle;intracellular part;intracellular membrane-bounded organelle;intracellular non-membrane-bounded organelle;cell part;cellular_component;cytoplasmic part;cytosol;	2;3;3;4;3;5;5;2;3;3;4;4;2;1;4;5;	GO:0003674;GO:0003677;GO:1901363;GO:0003676;GO:0097159;GO:0005488;	molecular_function;DNA binding;heterocyclic compound binding;nucleic acid binding;organic cyclic compound binding;binding;	1;5;3;4;3;2;				IPR009071;	High mobility group box domain;	nucleus	YBR089c-a	121	R	[R] General function prediction only;
T5AGK9	Lysine--tRNA ligase OS=Ophiocordyceps sinensis (strain Co18 / CGMCC 3.14243) OX=911162 GN=OCS_03406 PE=3 SV=1	1.485	1.056	0.893	1.153	1.049	0.968	1.443	0.821	0.783	1.596	0.823	0.709	1.51428	0.00586559	1.1181	0.303141	1.69311	0.001908										K04567	map00970;	Aminoacyl-tRNA biosynthesis;	IPR018149;IPR004365;IPR004364;IPR006195;IPR034762;IPR002313;IPR012340;	Lysyl-tRNA synthetase, class II, C-terminal;OB-fold nucleic acid binding domain, AA-tRNA synthetase-type;Aminoacyl-tRNA synthetase, class II (D/K/N);Aminoacyl-tRNA synthetase, class II;Bacterial/eukaryotic lysine-tRNA ligase, class II;Lysine-tRNA ligase, class II;Nucleic acid-binding, OB-fold;	cytosol	SPBC17G9.03c	682	J	[J] Translation, ribosomal structure and biogenesis;
T5AK05	Ubiquitin-conjugating enzyme/RWD-like protein OS=Ophiocordyceps sinensis (strain Co18 / CGMCC 3.14243) OX=911162 GN=OCS_01541 PE=3 SV=1	nan	nan	nan	nan	nan	nan	1.08	1.235	1.026	nan	nan	nan	0.874493	nan	1.2037	nan	1.05263	nan	GO:0044267;GO:0044260;GO:0071704;GO:0070647;GO:0032446;GO:0009987;GO:0006464;GO:0043412;GO:0036211;GO:0008150;GO:0008152;GO:0044238;GO:0019538;GO:0044237;GO:0043170;GO:0016567;	cellular protein metabolic process;cellular macromolecule metabolic process;organic substance metabolic process;protein modification by small protein conjugation or removal;protein modification by small protein conjugation;cellular process;cellular protein modification process;macromolecule modification;protein modification process;biological_process;metabolic process;primary metabolic process;pr…	5;4;3;7;8;2;6;5;5;1;2;3;4;3;4;9;				GO:0035639;GO:0003674;GO:0005488;GO:0000166;GO:1901363;GO:1901265;GO:0001882;GO:0043168;GO:0097367;GO:0043167;GO:0016740;GO:0001883;GO:0032549;GO:0017076;GO:0005524;GO:0036094;GO:0003824;GO:0030554;GO:0097159;GO:0032559;GO:0032555;GO:0032550;GO:0032553;	purine ribonucleoside triphosphate binding;molecular_function;binding;nucleotide binding;heterocyclic compound binding;nucleoside phosphate binding;nucleoside binding;anion binding;carbohydrate derivative binding;ion binding;transferase activity;purine nucleoside binding;ribonucleoside binding;purine nucleotide binding;ATP binding;small molecule binding;catalytic activity;adenyl nucleotide bindin…	5;1;2;4;3;4;4;4;3;3;3;5;5;5;6;3;2;6;3;6;5;6;4;	K06689	map04120;map04141;	Ubiquitin mediated proteolysis;Protein processing in endoplasmic reticulum;	IPR016135;IPR023313;IPR000608;	Ubiquitin-conjugating enzyme/RWD-like;Ubiquitin-conjugating enzyme, active site;Ubiquitin-conjugating enzyme E2;	cytosol, nucleus	SPBC119.02	218	O	[O] Posttranslational modification, protein turnover, chaperones;
T5A441	Coatomer subunit delta OS=Ophiocordyceps sinensis (strain Co18 / CGMCC 3.14243) OX=911162 GN=OCS_04066 PE=3 SV=1	0.795	1.222	1.295	0.876	1.227	1.189	0.976	1.099	1.226	0.744	1.21	1.103	0.712692	0.00116613	0.98857	0.793414	0.70455	0.00150306	GO:0008104;GO:0007610;GO:0060322;GO:0048513;GO:0021699;GO:0033036;GO:0021691;GO:0045184;GO:0071695;GO:0016192;GO:0044707;GO:0044708;GO:0021680;GO:0021626;GO:0022037;GO:0007626;GO:0006810;GO:0008150;GO:0051234;GO:0006890;GO:0007420;GO:0046907;GO:0044699;GO:0007417;GO:0021549;GO:0051179;GO:0032502;GO:0032501;GO:0043473;GO:0021695;GO:0048731;GO:0021578;GO:0007275;GO:0021700;GO:0071702;GO:0048193;GO:…	protein localization;behavior;head development;animal organ development;cerebellar cortex maturation;macromolecule localization;cerebellar Purkinje cell layer maturation;establishment of protein localization;anatomical structure maturation;vesicle-mediated transport;single-multicellular organism process;single-organism behavior;cerebellar Purkinje cell layer development;central nervous system mat…	4;2;4;4;5;3;5;4;4;5;3;3;4;5;4;3;4;1;3;7;4;5;2;5;4;2;2;2;3;4;4;5;4;4;5;6;3;4;4;4;3;3;4;5;3;5;4;5;5;	GO:0005783;GO:0030117;GO:0031982;GO:0016023;GO:0016020;GO:0031988;GO:0005794;GO:0098588;GO:0005798;GO:0043234;GO:0043231;GO:0044424;GO:0044425;GO:0044422;GO:0043229;GO:0043227;GO:0043226;GO:0044433;GO:0044431;GO:0048475;GO:0012505;GO:0012506;GO:0030660;GO:0000139;GO:0044446;GO:0044444;GO:0097708;GO:0005737;GO:0031090;GO:0030663;GO:0030662;GO:0031410;GO:0030659;GO:0030120;GO:0030126;GO:0044464;GO:…	endoplasmic reticulum;membrane coat;vesicle;cytoplasmic, membrane-bounded vesicle;membrane;membrane-bounded vesicle;Golgi apparatus;bounding membrane of organelle;Golgi-associated vesicle;protein complex;intracellular membrane-bounded organelle;intracellular part;membrane part;organelle part;intracellular organelle;membrane-bounded organelle;organelle;cytoplasmic vesicle part;Golgi apparatus part…	4;4;4;5;2;5;4;4;5;3;4;3;2;2;3;3;2;4;4;3;3;4;4;5;3;4;4;4;3;5;4;5;5;5;5;2;2;3;6;6;3;2;1;3;	GO:1901363;GO:0003674;GO:0005488;GO:0003676;GO:0097159;GO:0044822;GO:0003723;	heterocyclic compound binding;molecular_function;binding;nucleic acid binding;organic cyclic compound binding;poly(A) RNA binding;RNA binding;	3;1;2;4;3;6;5;	K20471			IPR011012;IPR028565;IPR027059;IPR022775;	Longin-like domain;Mu homology domain;Coatomer delta subunit;AP complex, mu/sigma subunit;	nucleus	Hs11863154	314	U	[U] Intracellular trafficking, secretion, and vesicular transport;
T5A444	AMP-dependent synthetase/ligase OS=Ophiocordyceps sinensis (strain Co18 / CGMCC 3.14243) OX=911162 GN=OCS_06924 PE=4 SV=1	nan	nan	nan	nan	nan	nan	nan	nan	nan	nan	nan	nan	nan	nan	nan	nan	nan	nan	GO:0009698;GO:0044699;GO:0044710;GO:0071704;GO:1901360;GO:0009987;GO:0019748;GO:0006725;GO:0008150;GO:0008152;GO:0044237;GO:0044763;	phenylpropanoid metabolic process;single-organism process;single-organism metabolic process;organic substance metabolic process;organic cyclic compound metabolic process;cellular process;secondary metabolic process;cellular aromatic compound metabolic process;biological_process;metabolic process;cellular metabolic process;single-organism cellular process;	4;2;3;3;4;2;4;4;1;2;3;3;				GO:0035639;GO:0003674;GO:0005488;GO:0001883;GO:0000166;GO:1901363;GO:0001882;GO:0043168;GO:0043167;GO:0032549;GO:0017076;GO:0005524;GO:0016207;GO:1901265;GO:0016878;GO:0003824;GO:0016874;GO:0016877;GO:0036094;GO:0030554;GO:0097367;GO:0097159;GO:0016405;GO:0032559;GO:0032555;GO:0032550;GO:0032553;	purine ribonucleoside triphosphate binding;molecular_function;binding;purine nucleoside binding;nucleotide binding;heterocyclic compound binding;nucleoside binding;anion binding;ion binding;ribonucleoside binding;purine nucleotide binding;ATP binding;4-coumarate-CoA ligase activity;nucleoside phosphate binding;acid-thiol ligase activity;catalytic activity;ligase activity;ligase activity, forming …	5;1;2;5;4;3;4;4;3;5;5;6;6;4;5;2;3;4;3;6;3;3;5;6;5;6;4;				IPR000873;IPR025110;	AMP-dependent synthetase/ligase;AMP-binding enzyme, C-terminal domain;	cytosol	268317750	306	IQ	[I] Lipid transport and metabolism; [Q] Secondary metabolites biosynthesis, transport and catabolism;	COG0318	Acyl-CoA synthetase (AMP-forming)/AMP-acid ligase II
T5A195	Acetyl-CoA acetyltransferase OS=Ophiocordyceps sinensis (strain Co18 / CGMCC 3.14243) OX=911162 GN=OCS_05099 PE=4 SV=1	1.279	1.075	1.096	0.802	1.128	1.145	nan	nan	nan	0.975	1.187	0.992	0.901478	0.480076	1.04856	0.399161	0.94525	0.707805										K07513	map00071;map00280;map00592;map01040;map01100;map01110;map01130;map01212;map03320;map04146;	Fatty acid degradation;"Valine, leucine and isoleucine degradation";alpha-Linolenic acid metabolism;Biosynthesis of unsaturated fatty acids;Metabolic pathways;Biosynthesis of secondary metabolites;Biosynthesis of antibiotics;Fatty acid metabolism;PPAR signaling pathway;Peroxisome;	IPR016039;IPR020616;IPR002155;	Thiolase-like;Thiolase, N-terminal;Thiolase;	mitochondria	At2g33150	198	I	[I] Lipid transport and metabolism;
T5A8Y2	Stomatin family protein OS=Ophiocordyceps sinensis (strain Co18 / CGMCC 3.14243) OX=911162 GN=OCS_02348 PE=4 SV=1	1.506	0.851	0.905	1.064	0.952	1.096	1.607	0.782	0.867	0.925	1.173	1.191	1.35764	0.121876	0.92584	0.537343	1.25696	0.204208	GO:0032623;GO:0046129;GO:0080090;GO:0019222;GO:0098602;GO:0048584;GO:0048583;GO:0061025;GO:0055080;GO:0009165;GO:0046486;GO:0007165;GO:0007166;GO:0009161;GO:0098771;GO:0019220;GO:1901362;GO:0044707;GO:0071840;GO:0051716;GO:0044711;GO:0000002;GO:0010604;GO:0001775;GO:1990542;GO:0044801;GO:0033043;GO:0009199;GO:0006260;GO:0006261;GO:0048522;GO:0048518;GO:0065007;GO:0033036;GO:0098662;GO:0019725;GO:…	interleukin-2 production;purine ribonucleoside biosynthetic process;regulation of primary metabolic process;regulation of metabolic process;single organism cell adhesion;positive regulation of response to stimulus;regulation of response to stimulus;membrane fusion;cation homeostasis;nucleotide biosynthetic process;glycerolipid metabolic process;signal transduction;cell surface receptor signaling …	5;8;4;3;3;3;3;5;7;6;5;4;5;7;7;6;5;3;2;3;4;6;4;4;5;5;5;7;6;7;3;2;2;3;7;4;8;8;5;8;5;7;4;8;4;3;6;6;7;7;7;4;7;4;3;5;4;4;4;5;6;5;2;4;7;4;9;3;4;8;4;6;3;4;6;8;7;7;4;3;6;6;4;5;6;5;4;6;5;3;7;5;3;3;5;6;7;3;4;4;7;5;4;6;5;4;4;4;6;5;4;4;9;3;4;4;3;5;1;2;3;5;6;3;5;6;8;8;7;4;5;5;7;2;6;5;6;5;5;4;5;9;7;4;4;7;6;4;6;4;4;2;5;5;7;7;6;7;7;5;2;8;5;5;5;6;6;6;5;2;7;7;5;2;6;8;9;2;4;6;3;5;9;7;7;6;5;4;4;6;5;4;8;5;5;4;4;3;7;6…	GO:0031970;GO:0031974;GO:0031975;GO:0016020;GO:0098589;GO:0031967;GO:0031966;GO:0043231;GO:0043232;GO:0044429;GO:0044424;GO:0044425;GO:0098857;GO:0044422;GO:0044464;GO:0043228;GO:0043227;GO:0043226;GO:0005856;GO:0044446;GO:0044444;GO:0019897;GO:0019898;GO:0005737;GO:0031090;GO:0005739;GO:0044459;GO:0019866;GO:0043229;GO:0005623;GO:0005622;GO:0005743;GO:0005740;GO:0071944;GO:0005758;GO:0005886;GO:…	organelle envelope lumen;membrane-enclosed lumen;envelope;membrane;membrane region;organelle envelope;mitochondrial membrane;intracellular membrane-bounded organelle;intracellular non-membrane-bounded organelle;mitochondrial part;intracellular part;membrane part;membrane microdomain;organelle part;cell part;non-membrane-bounded organelle;membrane-bounded organelle;organelle;cytoskeleton;intracell…	3;2;3;2;3;4;4;4;4;4;3;2;4;2;2;3;3;2;5;3;4;4;3;4;3;5;3;4;3;2;3;5;5;3;4;3;5;1;3;	GO:0003674;GO:0005488;GO:0051020;GO:1901612;GO:0005543;GO:0019899;GO:0043167;GO:0008289;GO:0005515;GO:0005102;GO:0043168;GO:1901611;	molecular_function;binding;GTPase binding;cardiolipin binding;phospholipid binding;enzyme binding;ion binding;lipid binding;protein binding;receptor binding;anion binding;phosphatidylglycerol binding;	1;2;5;6;4;4;3;3;3;4;4;5;				IPR001972;IPR032435;IPR001107;	Stomatin family;Band 7, C-terminal extension;Band 7 domain;	mitochondria	SPBC16G5.07c	369	C	[C] Energy production and conversion;
T5A8Y1	Calcineurin subunit B OS=Ophiocordyceps sinensis (strain Co18 / CGMCC 3.14243) OX=911162 GN=OCS_06107 PE=4 SV=1	1.248	0.933	0.979	0.986	1.061	0.953	nan	nan	nan	1.184	1.077	0.792	1.11299	0.272953	1.12739	0.19375	1.25477	0.0779856	GO:0048583;GO:0023052;GO:0007165;GO:0023051;GO:0010646;GO:0050789;GO:0044699;GO:0051716;GO:0009966;GO:0065007;GO:0009987;GO:0050794;GO:0044763;GO:0007154;GO:0044700;GO:0008150;GO:0050896;	regulation of response to stimulus;signaling;signal transduction;regulation of signaling;regulation of cell communication;regulation of biological process;single-organism process;cellular response to stimulus;regulation of signal transduction;biological regulation;cellular process;regulation of cellular process;single-organism cellular process;cell communication;single organism signaling;biologic…	3;2;4;3;4;2;2;3;4;2;2;3;3;4;3;1;2;	GO:0043226;GO:0043229;GO:0043227;GO:0005737;GO:0005634;GO:0032153;GO:0043231;GO:0005829;GO:0044464;GO:0005623;GO:0005622;GO:0005575;GO:0044444;GO:0044424;	organelle;intracellular organelle;membrane-bounded organelle;cytoplasm;nucleus;cell division site;intracellular membrane-bounded organelle;cytosol;cell part;cell;intracellular;cellular_component;cytoplasmic part;intracellular part;	2;3;3;4;5;3;4;5;2;2;3;1;4;3;	GO:0003674;GO:0019208;GO:0043169;GO:0098772;GO:0043167;GO:0005509;GO:0046872;GO:0030234;GO:0019888;GO:0008597;GO:0005488;	molecular_function;phosphatase regulator activity;cation binding;molecular function regulator;ion binding;calcium ion binding;metal ion binding;enzyme regulator activity;protein phosphatase regulator activity;calcium-dependent protein serine/threonine phosphatase regulator activity;binding;	1;4;4;2;3;6;5;3;5;6;2;	K06268	map04010;map04020;map04022;map04114;map04310;map04360;map04370;map04380;map04650;map04660;map04662;map04720;map04724;map04921;map04922;map04924;map05010;map05014;map05031;map05152;map05166;	MAPK signaling pathway;Calcium signaling pathway;cGMP-PKG signaling pathway;Oocyte meiosis;Wnt signaling pathway;Axon guidance;VEGF signaling pathway;Osteoclast differentiation;Natural killer cell mediated cytotoxicity;T cell receptor signaling pathway;B cell receptor signaling pathway;Long-term potentiation;Glutamatergic synapse;Oxytocin signaling pathway;Glucagon signaling pathway;Renin secreti…	IPR011992;IPR018247;IPR002048;	EF-hand domain pair;EF-Hand 1, calcium-binding site;EF-hand domain;	nucleus	SPCC830.06	241	T	[T] Signal transduction mechanisms;
T5A3K5	Casein kinase I isoform epsilon OS=Ophiocordyceps sinensis (strain Co18 / CGMCC 3.14243) OX=911162 GN=OCS_04249 PE=3 SV=1	2.664	0.629	0.546	2.586	0.563	0.487	2.358	0.712	0.509	1.934	0.634	0.647	3.75968	4.38e-05	1.15943	0.111065	4.35907	3.42e-05	GO:0080090;GO:0019222;GO:0048583;GO:0007165;GO:1901360;GO:0051716;GO:0000003;GO:0071704;GO:0045132;GO:0018212;GO:0018210;GO:0006282;GO:0051052;GO:0006281;GO:0060255;GO:2001020;GO:0046483;GO:0044700;GO:0044702;GO:0018209;GO:0019538;GO:0033554;GO:0006807;GO:0043170;GO:0050789;GO:0044267;GO:0044260;GO:0016043;GO:0065007;GO:0071840;GO:1990443;GO:0044710;GO:0050794;GO:0043412;GO:0036211;GO:0008150;GO:…	regulation of primary metabolic process;regulation of metabolic process;regulation of response to stimulus;signal transduction;organic cyclic compound metabolic process;cellular response to stimulus;reproduction;organic substance metabolic process;meiotic chromosome segregation;peptidyl-tyrosine modification;peptidyl-threonine modification;regulation of DNA repair;regulation of DNA metabolic proc…	4;3;3;4;4;3;2;3;5;8;8;5;5;4;4;5;4;3;3;8;4;4;3;4;2;5;4;3;2;2;9;3;3;5;5;1;2;4;4;4;3;6;4;2;7;8;2;9;4;4;5;3;9;6;2;4;5;6;4;5;2;8;8;4;8;4;5;4;4;7;5;6;2;3;4;4;4;3;3;5;5;4;5;	GO:0032153;GO:0043231;GO:0005829;GO:0044424;GO:0043229;GO:0043227;GO:0005737;GO:0044444;GO:0005634;GO:0044464;GO:0005623;GO:0005622;GO:0043226;GO:0005575;	cell division site;intracellular membrane-bounded organelle;cytosol;intracellular part;intracellular organelle;membrane-bounded organelle;cytoplasm;cytoplasmic part;nucleus;cell part;cell;intracellular;organelle;cellular_component;	3;4;5;3;3;3;4;4;5;2;2;3;2;1;	GO:1901363;GO:0000166;GO:0016740;GO:0004713;GO:0097367;GO:0003674;GO:0005488;GO:1901265;GO:0032549;GO:0017076;GO:0005524;GO:0016301;GO:0003824;GO:0016773;GO:0016772;GO:0032559;GO:0032555;GO:0032550;GO:0032553;GO:0035639;GO:0043167;GO:0030554;GO:0097159;GO:0001883;GO:0001882;GO:0004674;GO:0004672;GO:0036094;GO:0043168;	heterocyclic compound binding;nucleotide binding;transferase activity;protein tyrosine kinase activity;carbohydrate derivative binding;molecular_function;binding;nucleoside phosphate binding;ribonucleoside binding;purine nucleotide binding;ATP binding;kinase activity;catalytic activity;phosphotransferase activity, alcohol group as acceptor;transferase activity, transferring phosphorus-containing …	3;4;3;7;3;1;2;4;5;5;6;5;2;5;4;6;5;6;4;5;3;6;3;5;4;7;6;3;4;	K14758	map03008;	Ribosome biogenesis in eukaryotes;	IPR017441;IPR008271;IPR011009;IPR000719;	Protein kinase, ATP binding site;Serine/threonine-protein kinase, active site;Protein kinase-like domain;Protein kinase domain;	cytosol	SPBC3H7.15	521	T	[T] Signal transduction mechanisms;
T5ABJ3	WW/Rsp5/WWP OS=Ophiocordyceps sinensis (strain Co18 / CGMCC 3.14243) OX=911162 GN=OCS_05107 PE=4 SV=1	nan	nan	nan	nan	nan	nan	nan	nan	nan	nan	nan	nan	nan	nan	nan	nan	nan	nan													IPR001202;	WW domain;	cytosol
T5A8Y9	Uncharacterized protein OS=Ophiocordyceps sinensis (strain Co18 / CGMCC 3.14243) OX=911162 GN=OCS_06023 PE=4 SV=1	1.837	0.773	1.052	1.329	0.824	0.92	1.228	0.853	0.791	1.052	0.992	0.916	1.58223	0.0286365	0.93558	0.435688	1.48029	0.046565															nucleus
T5A1K4	VTS1 protein OS=Ophiocordyceps sinensis (strain Co18 / CGMCC 3.14243) OX=911162 GN=OCS_04983 PE=4 SV=1	1.446	0.819	1.133	1.697	0.944	0.898	1.324	0.929	0.656	1.403	0.844	0.802	1.66005	0.000510302	1.01347	0.914388	1.68243	0.00357308	GO:0008104;GO:0080090;GO:0019222;GO:1901360;GO:0010604;GO:0044093;GO:0048518;GO:0033036;GO:0051054;GO:0051052;GO:0060255;GO:0045184;GO:0046483;GO:0044248;GO:0009893;GO:0043170;GO:0050789;GO:0046700;GO:1901575;GO:0044265;GO:0044260;GO:0065007;GO:0065009;GO:1901361;GO:0032079;GO:0032070;GO:0006810;GO:0032077;GO:0050794;GO:0019439;GO:0008150;GO:0008152;GO:0034655;GO:0051234;GO:0051336;GO:0016071;GO:…	protein localization;regulation of primary metabolic process;regulation of metabolic process;organic cyclic compound metabolic process;positive regulation of macromolecule metabolic process;positive regulation of molecular function;positive regulation of biological process;macromolecule localization;positive regulation of DNA metabolic process;regulation of DNA metabolic process;regulation of mac…	4;4;3;4;4;4;2;3;5;5;4;4;4;4;3;4;2;5;4;5;4;2;3;5;7;6;4;6;3;5;1;2;5;3;5;6;5;5;4;7;5;4;9;9;5;5;2;4;8;3;4;4;5;5;3;5;6;7;5;5;5;4;4;3;2;3;6;4;3;5;3;	GO:0035770;GO:0043231;GO:0043232;GO:0005829;GO:0044424;GO:0044464;GO:0043229;GO:0043228;GO:0043227;GO:0044444;GO:0043226;GO:0005737;GO:0005634;GO:1990904;GO:0005623;GO:0005622;GO:0036464;GO:0030529;GO:0032991;GO:0000932;GO:0005575;	ribonucleoprotein granule;intracellular membrane-bounded organelle;intracellular non-membrane-bounded organelle;cytosol;intracellular part;cell part;intracellular organelle;non-membrane-bounded organelle;membrane-bounded organelle;cytoplasmic part;organelle;cytoplasm;nucleus;ribonucleoprotein complex;cell;intracellular;cytoplasmic ribonucleoprotein granule;intracellular ribonucleoprotein complex;…	5;4;4;5;3;2;3;3;3;4;2;4;5;3;2;3;5;4;2;6;1;	GO:1901363;GO:0070336;GO:0000166;GO:0003674;GO:0005488;GO:0003676;GO:0003677;GO:1901265;GO:0097159;GO:0043566;GO:0003723;GO:0036094;	heterocyclic compound binding;flap-structured DNA binding;nucleotide binding;molecular_function;binding;nucleic acid binding;DNA binding;nucleoside phosphate binding;organic cyclic compound binding;structure-specific DNA binding;RNA binding;small molecule binding;	3;7;4;1;2;4;5;4;3;6;5;3;				IPR013761;IPR001660;	Sterile alpha motif/pointed domain;Sterile alpha motif domain;	nucleus	YOR359w	89.7	JT	[J] Translation, ribosomal structure and biogenesis;[T] Signal transduction mechanisms;
T5A1K8	UDP-glucose 4-epimerase OS=Ophiocordyceps sinensis (strain Co18 / CGMCC 3.14243) OX=911162 GN=OCS_04976 PE=3 SV=1	0.786	0.974	0.997	0.99	1.011	0.989	0.773	0.977	0.96	1.022	1.049	1.078	0.890305	0.157204	0.99677	0.919343	0.88743	0.159094	GO:0044238;GO:0044710;GO:0005975;GO:0006012;GO:0005996;GO:0019318;GO:0071704;GO:0008150;GO:0044281;GO:0008152;GO:0044723;GO:0044699;	primary metabolic process;single-organism metabolic process;carbohydrate metabolic process;galactose metabolic process;monosaccharide metabolic process;hexose metabolic process;organic substance metabolic process;biological_process;small molecule metabolic process;metabolic process;single-organism carbohydrate metabolic process;single-organism process;	3;3;4;7;5;6;3;1;4;2;4;2;				GO:0016853;GO:0030246;GO:0003824;GO:0004034;GO:0016854;GO:0016857;GO:0003674;GO:0003978;GO:0005488;	isomerase activity;carbohydrate binding;catalytic activity;aldose 1-epimerase activity;racemase and epimerase activity;racemase and epimerase activity, acting on carbohydrates and derivatives;molecular_function;UDP-glucose 4-epimerase activity;binding;	3;3;2;6;4;5;1;6;2;	K01784	map00052;map00520;map01100;	Galactose metabolism;Amino sugar and nucleotide sugar metabolism;Metabolic pathways;	IPR005886;IPR016040;IPR001509;	UDP-glucose 4-epimerase;NAD(P)-binding domain;NAD-dependent epimerase/dehydratase;	cytosol	YBR019c_1	384	M	[M] Cell wall/membrane/envelope biogenesis;
T5A993	Uncharacterized protein OS=Ophiocordyceps sinensis (strain Co18 / CGMCC 3.14243) OX=911162 GN=OCS_05976 PE=4 SV=1	2.274	0.715	0.859	1.14	0.842	0.869	nan	nan	nan	1.113	0.836	0.953	1.89175	0.138224	0.89258	0.132858	1.68855	0.184084	GO:0090304;GO:0034641;GO:0006807;GO:0044237;GO:0043170;GO:1901360;GO:0006139;GO:0044260;GO:0071704;GO:0016071;GO:0009987;GO:0006725;GO:0008150;GO:0008152;GO:0046483;GO:0016070;GO:0044238;	nucleic acid metabolic process;cellular nitrogen compound metabolic process;nitrogen compound metabolic process;cellular metabolic process;macromolecule metabolic process;organic cyclic compound metabolic process;nucleobase-containing compound metabolic process;cellular macromolecule metabolic process;organic substance metabolic process;mRNA metabolic process;cellular process;cellular aromatic co…	5;4;3;3;4;4;4;4;3;6;2;4;1;2;4;5;3;	GO:1990904;GO:0042175;GO:0005737;GO:0016020;GO:0030529;GO:0012505;GO:0032991;GO:0005829;GO:0044464;GO:0005623;GO:0005622;GO:0005575;GO:0044444;GO:0044424;	ribonucleoprotein complex;nuclear outer membrane-endoplasmic reticulum membrane network;cytoplasm;membrane;intracellular ribonucleoprotein complex;endomembrane system;macromolecular complex;cytosol;cell part;cell;intracellular;cellular_component;cytoplasmic part;intracellular part;	3;3;4;2;4;3;2;5;2;2;3;1;4;3;									nucleus
T5AKS6	Formate dehydrogenase OS=Ophiocordyceps sinensis (strain Co18 / CGMCC 3.14243) OX=911162 GN=OCS_01102 PE=3 SV=1	1.15	1.695	0.602	1.164	1.356	0.818	1.219	1.207	0.825	1.064	1.318	1.003	0.824429	0.067688	1.71675	0.00475747	1.41533	0.00867846	GO:0019752;GO:0044248;GO:0044282;GO:0044710;GO:0071704;GO:0044699;GO:0044712;GO:0009987;GO:1901575;GO:0032787;GO:0015942;GO:0008152;GO:0072329;GO:0043436;GO:0009056;GO:0042183;GO:0006082;GO:0044763;GO:0046395;GO:0008150;GO:0044237;GO:0016054;GO:0044281;	carboxylic acid metabolic process;cellular catabolic process;small molecule catabolic process;single-organism metabolic process;organic substance metabolic process;single-organism process;single-organism catabolic process;cellular process;organic substance catabolic process;monocarboxylic acid metabolic process;formate metabolic process;metabolic process;monocarboxylic acid catabolic process;oxoa…	6;4;5;3;3;2;4;2;4;7;8;2;7;5;3;8;4;3;6;1;3;5;4;	GO:0005737;GO:0005829;GO:0044464;GO:0005623;GO:0005622;GO:0005575;GO:0044444;GO:0044424;	cytoplasm;cytosol;cell part;cell;intracellular;cellular_component;cytoplasmic part;intracellular part;	4;5;2;2;3;1;4;3;	GO:0051287;GO:0016620;GO:0003674;GO:0005488;GO:1901363;GO:1901265;GO:0016491;GO:0050662;GO:0016616;GO:0000166;GO:0036094;GO:0003824;GO:0048037;GO:0008863;GO:0016614;GO:0097159;GO:0016903;	NAD binding;oxidoreductase activity, acting on the aldehyde or oxo group of donors, NAD or NADP as acceptor;molecular_function;binding;heterocyclic compound binding;nucleoside phosphate binding;oxidoreductase activity;coenzyme binding;oxidoreductase activity, acting on the CH-OH group of donors, NAD or NADP as acceptor;nucleotide binding;small molecule binding;catalytic activity;cofactor binding;…	5;5;1;2;3;4;3;4;5;4;3;2;3;6;4;3;4;	K00122	map00630;map00680;map01100;map01120;map01200;	Glyoxylate and dicarboxylate metabolism;Methane metabolism;Metabolic pathways;Microbial metabolism in diverse environments;Carbon metabolism;	IPR006140;IPR033689;IPR029753;IPR029752;IPR006139;IPR016040;	D-isomer specific 2-hydroxyacid dehydrogenase, NAD-binding domain;NAD-dependent formate dehydrogenase;D-isomer specific 2-hydroxyacid dehydrogenase, NAD-binding domain conserved site;D-isomer specific 2-hydroxyacid dehydrogenase, NAD-binding domain conserved site 1;D-isomer specific 2-hydroxyacid dehydrogenase, catalytic domain;NAD(P)-binding domain;	mitochondria	YOR388c	427	C	[C] Energy production and conversion;
T5A999	Translation initiation factor 1A (EIF-1A) OS=Ophiocordyceps sinensis (strain Co18 / CGMCC 3.14243) OX=911162 GN=OCS_05294 PE=3 SV=1	2.121	0.68	0.702	1.429	0.881	0.831	1.661	0.932	0.686	1.038	0.93	0.88	1.82558	0.023443	1.10455	0.330549	2.01646	0.014411							GO:0097159;GO:0008135;GO:0003674;GO:0005488;GO:0003676;GO:0003743;GO:1901363;GO:0003723;	organic cyclic compound binding;translation factor activity, RNA binding;molecular_function;binding;nucleic acid binding;translation initiation factor activity;heterocyclic compound binding;RNA binding;	3;6;1;2;4;7;3;5;	K03236	map03013;	RNA transport;	IPR006196;IPR012340;IPR001253;	RNA-binding domain, S1, IF1 type;Nucleic acid-binding, OB-fold;Translation initiation factor 1A (eIF-1A);	nucleus	Hs4503499	221	J	[J] Translation, ribosomal structure and biogenesis;
T5AIC4	Actin-binding, cofilin/tropomyosin type OS=Ophiocordyceps sinensis (strain Co18 / CGMCC 3.14243) OX=911162 GN=OCS_02137 PE=3 SV=1	1.105	0.873	0.928	0.811	1.221	1.366	0.938	1.411	1.07	0.777	1.236	1.289	0.765873	0.0855231	1.01891	0.888866	0.78036	0.0867891	GO:0008104;GO:0061024;GO:0007009;GO:0090002;GO:0071840;GO:0030042;GO:0070727;GO:0010256;GO:0033036;GO:0045184;GO:0072657;GO:0072659;GO:0016192;GO:0006886;GO:0016043;GO:0007049;GO:0006810;GO:0008154;GO:0044802;GO:0051234;GO:0006893;GO:0006892;GO:0006897;GO:0046907;GO:0008150;GO:1990778;GO:0043241;GO:0044699;GO:0043001;GO:0009987;GO:0051014;GO:0043933;GO:0030036;GO:0051301;GO:0032984;GO:0071822;GO:…	protein localization;membrane organization;plasma membrane organization;establishment of protein localization to plasma membrane;cellular component organization or biogenesis;actin filament depolymerization;cellular macromolecule localization;endomembrane system organization;macromolecule localization;establishment of protein localization;protein localization to membrane;protein localization to p…	4;4;5;6;2;8;4;4;3;4;5;6;5;6;3;4;4;7;4;3;8;7;6;5;1;6;6;2;7;2;5;4;5;4;5;5;8;5;4;6;5;4;3;4;7;2;3;3;4;6;5;5;4;5;5;4;4;	GO:0051286;GO:0031974;GO:0031981;GO:0032153;GO:0043231;GO:0043232;GO:0043233;GO:0044428;GO:0044424;GO:0044422;GO:0061645;GO:0043229;GO:0043228;GO:0043227;GO:0043226;GO:0005856;GO:0044430;GO:0016363;GO:0005737;GO:0099568;GO:0030479;GO:0005938;GO:0030863;GO:0030864;GO:0044446;GO:0044444;GO:0044448;GO:0034399;GO:0005634;GO:0044464;GO:0005623;GO:0005622;GO:0015629;GO:0071944;GO:0005575;GO:0070013;	cell tip;membrane-enclosed lumen;nuclear lumen;cell division site;intracellular membrane-bounded organelle;intracellular non-membrane-bounded organelle;organelle lumen;nuclear part;intracellular part;organelle part;endocytic patch;intracellular organelle;non-membrane-bounded organelle;membrane-bounded organelle;organelle;cytoskeleton;cytoskeletal part;nuclear matrix;cytoplasm;cytoplasmic region;a…	3;2;5;3;4;4;3;4;3;2;6;3;3;3;2;5;4;5;4;5;5;4;6;5;3;4;5;5;5;2;2;3;6;3;1;4;				K05765	map04360;map04666;map04810;map05133;	Axon guidance;Fc gamma R-mediated phagocytosis;Regulation of actin cytoskeleton;Pertussis;	IPR002108;IPR029006;IPR017904;	Actin-depolymerising factor homology domain;ADF-H/Gelsolin-like domain;ADF/Cofilin;	cytosol	YLL050c	115	Z	[Z] Cytoskeleton;
T5AIC7	Ran-specific GTPase-activating protein OS=Ophiocordyceps sinensis (strain Co18 / CGMCC 3.14243) OX=911162 GN=OCS_02704 PE=4 SV=1	2.252	0.828	0.935	nan	nan	nan	1.709	0.735	0.5	1.06	0.919	0.882	2.02298	0.0721649	1.07121	0.72721	2.16703	0.0719205	GO:0051169;GO:0008104;GO:0051168;GO:0007165;GO:0051716;GO:0070727;GO:0044093;GO:0031291;GO:0033036;GO:0006605;GO:0045184;GO:0044700;GO:0035556;GO:0050789;GO:0043547;GO:0051345;GO:0006886;GO:0065007;GO:0044699;GO:0065009;GO:0006810;GO:0050790;GO:0050794;GO:0008150;GO:0051236;GO:0051234;GO:0051336;GO:0050658;GO:0046907;GO:0050896;GO:0050657;GO:0051170;GO:0015931;GO:0023052;GO:0043087;GO:0043085;GO:…	nuclear transport;protein localization;nuclear export;signal transduction;cellular response to stimulus;cellular macromolecule localization;positive regulation of molecular function;Ran protein signal transduction;macromolecule localization;protein targeting;establishment of protein localization;single organism signaling;intracellular signal transduction;regulation of biological process;positive …	6;4;8;4;3;4;4;8;3;6;4;3;5;2;7;6;6;2;2;3;4;4;3;1;4;3;5;5;5;2;7;8;6;2;6;5;6;5;5;5;6;7;5;5;4;6;2;5;5;7;4;3;4;4;7;6;2;3;3;5;5;4;	GO:0005829;GO:0044424;GO:0044444;GO:0005737;GO:0044464;GO:0005623;GO:0005622;GO:0005575;	cytosol;intracellular part;cytoplasmic part;cytoplasm;cell part;cell;intracellular;cellular_component;	5;3;4;4;2;2;3;1;	GO:0098772;GO:1901363;GO:0000166;GO:0005096;GO:0030695;GO:0097367;GO:0003674;GO:0005488;GO:1901265;GO:0032549;GO:0017076;GO:0005525;GO:0043168;GO:0097159;GO:0019001;GO:0032555;GO:0032550;GO:0032553;GO:0035639;GO:0043167;GO:0032561;GO:0060589;GO:0008047;GO:0001883;GO:0001882;GO:0030234;GO:0036094;	molecular function regulator;heterocyclic compound binding;nucleotide binding;GTPase activator activity;GTPase regulator activity;carbohydrate derivative binding;molecular_function;binding;nucleoside phosphate binding;ribonucleoside binding;purine nucleotide binding;GTP binding;anion binding;organic cyclic compound binding;guanyl nucleotide binding;purine ribonucleotide binding;purine ribonucleos…	2;3;4;5;5;3;1;2;4;5;5;6;4;3;6;5;6;4;5;3;6;4;4;5;4;3;3;	K15306	map05166;map05203;	HTLV-I infection;Viral carcinogenesis;	IPR011993;IPR000156;	PH domain-like;Ran binding domain;	nucleus	SPBC1773.07c	186	U	[U] Intracellular trafficking, secretion, and vesicular transport;
T5ADK9	Blastomyces-phase-specific protein OS=Ophiocordyceps sinensis (strain Co18 / CGMCC 3.14243) OX=911162 GN=OCS_04468 PE=4 SV=1	1.464	0.837	0.95	1.685	0.843	0.943	1.323	1.127	1.195	1.991	0.791	0.723	1.79627	0.00480962	0.94411	0.68073	1.69588	0.00900158				GO:0005575;GO:0005576;	cellular_component;extracellular region;	1;2;							IPR006771;	Blastomyces yeast-phase-specific protein;	extracellular
T5A1U7	Lecithin:cholesterol/phospholipid:diacylglycerol acyltransferase OS=Ophiocordyceps sinensis (strain Co18 / CGMCC 3.14243) OX=911162 GN=OCS_04888 PE=4 SV=1	nan	nan	nan	nan	nan	nan	nan	nan	nan	nan	nan	nan	nan	nan	nan	nan	nan	nan	GO:0006639;GO:0006638;GO:0044255;GO:0044249;GO:0044237;GO:0019915;GO:0044699;GO:1901576;GO:0044710;GO:0044711;GO:0006641;GO:0071704;GO:0065007;GO:0033036;GO:0046463;GO:0046460;GO:0006629;GO:0045017;GO:0009987;GO:0009058;GO:0008150;GO:0008152;GO:0046486;GO:0010876;GO:0051179;GO:0008610;GO:0044238;GO:0065008;GO:0051235;GO:0019432;GO:0046339;GO:0044763;	acylglycerol metabolic process;neutral lipid metabolic process;cellular lipid metabolic process;cellular biosynthetic process;cellular metabolic process;lipid storage;single-organism process;organic substance biosynthetic process;single-organism metabolic process;single-organism biosynthetic process;triglyceride metabolic process;organic substance metabolic process;biological regulation;macromole…	6;5;4;4;3;4;2;4;3;4;7;3;2;3;6;5;4;5;2;3;1;2;5;4;2;5;3;3;3;7;7;3;	GO:0016020;GO:0005783;GO:0031224;GO:0043229;GO:0030176;GO:0043227;GO:0043226;GO:0005737;GO:0031090;GO:0044432;GO:0016021;GO:0031227;GO:0098588;GO:0044446;GO:0012505;GO:0044425;GO:0005789;GO:0043231;GO:0042175;GO:0044464;GO:0005623;GO:0005622;GO:0005575;GO:0044444;GO:0031301;GO:0044424;GO:0044422;GO:0031300;	membrane;endoplasmic reticulum;intrinsic component of membrane;intracellular organelle;integral component of endoplasmic reticulum membrane;membrane-bounded organelle;organelle;cytoplasm;organelle membrane;endoplasmic reticulum part;integral component of membrane;intrinsic component of endoplasmic reticulum membrane;bounding membrane of organelle;intracellular organelle part;endomembrane system;m…	2;4;3;3;4;3;2;4;3;4;4;4;4;3;3;2;3;4;3;2;2;3;1;4;4;3;2;3;	GO:0046027;GO:0003674;GO:0008374;GO:0008080;GO:0016407;GO:0016740;GO:0016746;GO:0016747;GO:0016410;GO:0003824;	phospholipid:diacylglycerol acyltransferase activity;molecular_function;O-acyltransferase activity;N-acetyltransferase activity;acetyltransferase activity;transferase activity;transferase activity, transferring acyl groups;transferase activity, transferring acyl groups other than amino-acyl groups;N-acyltransferase activity;catalytic activity;	8;1;6;7;6;3;4;5;6;2;	K00679	map00561;	Glycerolipid metabolism;	IPR003386;IPR029058;	Lecithin:cholesterol/phospholipid:diacylglycerol acyltransferase;Alpha/Beta hydrolase fold;	plasma membrane	SPBC776.14	531	I	[I] Lipid transport and metabolism;
T5ADK3	NSF attachment protein OS=Ophiocordyceps sinensis (strain Co18 / CGMCC 3.14243) OX=911162 GN=OCS_03791 PE=4 SV=1	2.611	0.604	0.793	0.942	0.964	1.124	2.176	0.704	0.727	1.342	0.854	0.86	2.26198	0.0444039	0.89212	0.453546	2.01798	0.0625874	GO:0008104;GO:0043933;GO:0070317;GO:0070316;GO:0061024;GO:0010948;GO:0022402;GO:0071840;GO:0050789;GO:0044699;GO:0032984;GO:0043624;GO:0045786;GO:0071822;GO:0070727;GO:0043241;GO:0006886;GO:0010564;GO:0016043;GO:0035494;GO:0065007;GO:0007049;GO:0071702;GO:0048519;GO:0033036;GO:0034613;GO:0009987;GO:0006810;GO:0050794;GO:0045184;GO:0008150;GO:0051649;GO:0051234;GO:0045023;GO:0051179;GO:0051641;GO:…	protein localization;macromolecular complex subunit organization;negative regulation of G0 to G1 transition;regulation of G0 to G1 transition;membrane organization;negative regulation of cell cycle process;cell cycle process;cellular component organization or biogenesis;regulation of biological process;single-organism process;macromolecular complex disassembly;cellular protein complex disassembly…	4;4;6;6;4;5;4;2;2;2;5;7;4;5;4;6;6;5;3;6;2;4;5;2;3;5;2;4;3;4;1;4;3;5;2;3;5;5;4;5;3;4;3;5;	GO:0043226;GO:0044425;GO:0043227;GO:0005737;GO:0044446;GO:0031090;GO:0005773;GO:0016020;GO:0005774;GO:0044437;GO:0031201;GO:0098588;GO:0044424;GO:0043234;GO:0032991;GO:0043231;GO:0044464;GO:0043229;GO:0005623;GO:0005622;GO:0005575;GO:0098796;GO:0044444;GO:0044422;GO:0098805;	organelle;membrane part;membrane-bounded organelle;cytoplasm;intracellular organelle part;organelle membrane;vacuole;membrane;vacuolar membrane;vacuolar part;SNARE complex;bounding membrane of organelle;intracellular part;protein complex;macromolecular complex;intracellular membrane-bounded organelle;cell part;intracellular organelle;cell;intracellular;cellular_component;membrane protein complex;…	2;2;3;4;3;3;5;2;4;4;4;4;3;3;2;4;2;3;2;3;1;3;4;2;3;	GO:0019905;GO:0003674;GO:0005488;GO:0005483;GO:0000149;GO:0005515;	syntaxin binding;molecular_function;binding;soluble NSF attachment protein activity;SNARE binding;protein binding;	5;1;2;4;4;3;	K15296	map04721;	Synaptic vesicle cycle;	IPR000744;IPR011990;	NSF attachment protein;Tetratricopeptide-like helical domain;	nucleus	SPAC959.02	278	U	[U] Intracellular trafficking, secretion, and vesicular transport;
T5ADK2	Uncharacterized protein OS=Ophiocordyceps sinensis (strain Co18 / CGMCC 3.14243) OX=911162 GN=OCS_03647 PE=4 SV=1	nan	nan	nan	nan	nan	nan	nan	nan	nan	nan	nan	nan	nan	nan	nan	nan	nan	nan															cytosol
T5ADK4	Transcription factor rfeH-Penicillium chrysogenum OS=Ophiocordyceps sinensis (strain Co18 / CGMCC 3.14243) OX=911162 GN=OCS_04471 PE=4 SV=1	nan	nan	nan	nan	nan	nan	nan	nan	nan	nan	nan	nan	nan	nan	nan	nan	nan	nan													IPR000679;IPR013088;	Zinc finger, GATA-type;Zinc finger, NHR/GATA-type;	mitochondria	YMR136w	58.5	K	[K] Transcription;
T5ADK7	SH3 domain protein OS=Ophiocordyceps sinensis (strain Co18 / CGMCC 3.14243) OX=911162 GN=OCS_00737 PE=4 SV=1	1.402	0.922	0.813	1.42	1.045	0.811	nan	nan	nan	1.361	1.093	0.643	1.367	0.00224712	1.3498	0.0253324	1.84517	0.000412625										K20522					nucleus	YGR136w	47.4	T	[T] Signal transduction mechanisms;
T5AKA8	Aspartate aminotransferase OS=Ophiocordyceps sinensis (strain Co18 / CGMCC 3.14243) OX=911162 GN=OCS_01235 PE=4 SV=1	1.023	1.109	0.895	0.824	1.17	0.887	0.953	1.167	0.971	0.867	1.198	0.992	0.789621	0.00229213	1.24005	0.000448264	0.97917	0.719225	GO:0046364;GO:0046173;GO:0019751;GO:0019752;GO:0005996;GO:0044249;GO:0006807;GO:0044283;GO:0016051;GO:0044723;GO:0006536;GO:0044699;GO:0006094;GO:1901576;GO:0044710;GO:0044711;GO:0044262;GO:0043650;GO:0006520;GO:0071704;GO:0006114;GO:0019400;GO:0019401;GO:0006071;GO:0008652;GO:1901605;GO:1901607;GO:0006531;GO:0009067;GO:0006532;GO:0043648;GO:0046165;GO:0009987;GO:0019318;GO:0019319;GO:0009064;GO:…	monosaccharide biosynthetic process;polyol biosynthetic process;polyol metabolic process;carboxylic acid metabolic process;monosaccharide metabolic process;cellular biosynthetic process;nitrogen compound metabolic process;small molecule biosynthetic process;carbohydrate biosynthetic process;single-organism carbohydrate metabolic process;glutamate metabolic process;single-organism process;gluconeo…	6;7;6;6;5;4;3;5;5;4;7;2;8;4;3;4;4;7;4;3;6;4;5;5;5;5;6;7;7;8;7;6;2;6;7;6;4;3;1;2;5;4;6;3;4;5;4;6;5;3;5;8;3;7;4;5;4;	GO:0005623;GO:0005737;GO:0005829;GO:0044464;GO:0005622;GO:0005575;GO:0044444;GO:0044424;	cell;cytoplasm;cytosol;cell part;intracellular;cellular_component;cytoplasmic part;intracellular part;	2;4;5;2;3;1;4;3;	GO:0030170;GO:0005515;GO:1901363;GO:0003674;GO:0047801;GO:0048037;GO:0005488;GO:0004069;GO:0003824;GO:0016740;GO:0043167;GO:0042802;GO:0016769;GO:0043168;GO:0070546;GO:0008483;GO:0080130;GO:0097159;	pyridoxal phosphate binding;protein binding;heterocyclic compound binding;molecular_function;L-cysteine:2-oxoglutarate aminotransferase activity;cofactor binding;binding;L-aspartate:2-oxoglutarate aminotransferase activity;catalytic activity;transferase activity;ion binding;identical protein binding;transferase activity, transferring nitrogenous groups;anion binding;L-phenylalanine aminotransfera…	4;3;3;1;6;3;2;6;2;3;3;4;4;4;6;5;7;3;	K14454	map00220;map00250;map00270;map00330;map00350;map00360;map00400;map00710;map00950;map00960;map01100;map01110;map01120;map01130;map01200;map01210;map01230;	Arginine biosynthesis;"Alanine, aspartate and glutamate metabolism";Cysteine and methionine metabolism;Arginine and proline metabolism;Tyrosine metabolism;Phenylalanine metabolism;"Phenylalanine, tyrosine and tryptophan biosynthesis";Carbon fixation in photosynthetic organisms;Isoquinoline alkaloid biosynthesis;"Tropane, piperidine and pyridine alkaloid biosynthesis";Metabolic pathways;Biosynthes…	IPR000796;IPR004839;IPR004838;IPR015424;IPR015422;IPR015421;	Aspartate/other aminotransferase;Aminotransferase, class I/classII;Aminotransferases, class-I, pyridoxal-phosphate-binding site;Pyridoxal phosphate-dependent transferase;Pyridoxal phosphate-dependent transferase, subdomain 2;Pyridoxal phosphate-dependent transferase, major region, subdomain 1;	mitochondria	7302989	442	E	[E] Amino acid transport and metabolism;
T5AKA5	Uncharacterized protein OS=Ophiocordyceps sinensis (strain Co18 / CGMCC 3.14243) OX=911162 GN=OCS_02116 PE=4 SV=1	2.17	0.782	0.894	2.181	0.71	0.746	1.989	0.578	0.618	1.583	0.647	0.834	2.91605	0.000112559	0.87872	0.252787	2.56242	0.000211413															extracellular
T5AKA2	WSC domain-containing protein OS=Ophiocordyceps sinensis (strain Co18 / CGMCC 3.14243) OX=911162 GN=OCS_02111 PE=4 SV=1	1.967	0.938	0.839	0.84	1.03	1.027	0.809	0.771	1.147	0.829	1.111	0.934	1.15455	0.631509	0.97542	0.813242	1.12617	0.68552													IPR018535;	Domain of unknown function DUF1996;	mitochondria
T5AKA3	Complex I intermediate-associated protein 30 OS=Ophiocordyceps sinensis (strain Co18 / CGMCC 3.14243) OX=911162 GN=OCS_01258 PE=4 SV=1	nan	nan	nan	1.665	0.813	0.854	1.902	0.752	0.834	nan	nan	nan	2.27925	0.0146158	0.92713	0.195425	2.11315	0.0156472													IPR008979;IPR013857;	Galactose-binding domain-like;NADH:ubiquinone oxidoreductase intermediate-associated protein 30;	mitochondria	428216379	73.2	R	[R] General function prediction only;	COG0702	Uncharacterized conserved protein YbjT, contains NAD(P)-binding and DUF2867 domains
T5AGY3	DUF255 domain protein OS=Ophiocordyceps sinensis (strain Co18 / CGMCC 3.14243) OX=911162 GN=OCS_02430 PE=4 SV=1	1.656	1.03	0.887	nan	nan	nan	nan	nan	nan	0.852	1.095	1.191	1.18023	0.681713	1.02262	0.8937	1.20693	0.666513	GO:0030154;GO:0019953;GO:0007275;GO:0007276;GO:0000003;GO:0048869;GO:0044699;GO:0032502;GO:0032501;GO:0048609;GO:0032504;GO:0009987;GO:0044767;GO:0022414;GO:0007283;GO:0008150;GO:0048232;GO:0051704;GO:0044703;GO:0044702;GO:0044707;GO:0048856;GO:0044763;	cell differentiation;sexual reproduction;multicellular organism development;gamete generation;reproduction;cellular developmental process;single-organism process;developmental process;multicellular organismal process;multicellular organismal reproductive process;multicellular organism reproduction;cellular process;single-organism developmental process;reproductive process;spermatogenesis;biologic…	5;3;4;4;2;4;2;2;2;3;3;2;3;2;6;1;5;2;3;3;3;3;3;	GO:0005575;GO:0005576;	cellular_component;extracellular region;	1;2;	GO:0003674;GO:0003824;	molecular_function;catalytic activity;	1;2;				IPR024705;IPR012336;IPR008928;IPR004879;IPR011991;	Spermatogenesis-associated protein 20;Thioredoxin-like fold;Six-hairpin glycosidase-like;Domain of unknown function DUF255;Winged helix-turn-helix DNA-binding domain;	cytosol	Hs12383068	329	R	[R] General function prediction only;
T5A535	Proteasome subunit alpha type OS=Ophiocordyceps sinensis (strain Co18 / CGMCC 3.14243) OX=911162 GN=OCS_06614 PE=3 SV=1	1.409	0.948	1.054	1.274	1.026	1.057	0.882	1.115	1.418	0.627	1.472	1.281	0.919101	0.680754	0.94823	0.685137	0.87152	0.470035	GO:0010498;GO:0044248;GO:0044237;GO:0043170;GO:0043632;GO:0044267;GO:1901575;GO:0044265;GO:0044260;GO:0043161;GO:0071704;GO:0006511;GO:0006508;GO:0051603;GO:0009987;GO:0019941;GO:0008150;GO:0030163;GO:0008152;GO:0044257;GO:0009056;GO:0009057;GO:0044238;GO:0019538;GO:0010499;	proteasomal protein catabolic process;cellular catabolic process;cellular metabolic process;macromolecule metabolic process;modification-dependent macromolecule catabolic process;cellular protein metabolic process;organic substance catabolic process;cellular macromolecule catabolic process;cellular macromolecule metabolic process;proteasome-mediated ubiquitin-dependent protein catabolic process;o…	6;4;3;4;6;5;4;5;4;7;3;8;5;6;2;7;1;5;2;6;3;5;3;4;7;	GO:0019773;GO:0042175;GO:0043229;GO:0031597;GO:0043227;GO:0043226;GO:0005737;GO:0005839;GO:0044445;GO:0005634;GO:0016020;GO:0044444;GO:0034515;GO:0000502;GO:0043234;GO:0032991;GO:0043231;GO:0005829;GO:0044464;GO:0005623;GO:0005622;GO:0005575;GO:0044424;GO:0012505;	proteasome core complex, alpha-subunit complex;nuclear outer membrane-endoplasmic reticulum membrane network;intracellular organelle;cytosolic proteasome complex;membrane-bounded organelle;organelle;cytoplasm;proteasome core complex;cytosolic part;nucleus;membrane;cytoplasmic part;proteasome storage granule;proteasome complex;protein complex;macromolecular complex;intracellular membrane-bounded o…	4;3;3;5;3;2;4;4;5;5;2;4;6;4;3;2;4;5;2;2;3;1;3;3;	GO:0005488;GO:0004175;GO:0003674;GO:0003676;GO:0008233;GO:1901363;GO:0070003;GO:0016787;GO:0044822;GO:0003824;GO:0097159;GO:0004298;GO:0070011;GO:0003723;GO:0003729;	binding;endopeptidase activity;molecular_function;nucleic acid binding;peptidase activity;heterocyclic compound binding;threonine-type peptidase activity;hydrolase activity;poly(A) RNA binding;catalytic activity;organic cyclic compound binding;threonine-type endopeptidase activity;peptidase activity, acting on L-amino acid peptides;RNA binding;mRNA binding;	2;6;1;4;4;3;6;3;6;2;3;7;5;5;7;	K02727	map03050;	Proteasome;	IPR029055;IPR000426;IPR035150;IPR023332;IPR001353;	Nucleophile aminohydrolases, N-terminal;Proteasome alpha-subunit, N-terminal domain;Proteasome subunit alpha 3;Proteasome alpha-type subunit;Proteasome, subunit alpha/beta;	cytosol	YOR362c	308	O	[O] Posttranslational modification, protein turnover, chaperones;
T4ZXC3	Actin binding protein OS=Ophiocordyceps sinensis (strain Co18 / CGMCC 3.14243) OX=911162 GN=OCS_06508 PE=4 SV=1	2.062	0.835	0.885	1.345	0.951	0.9	0.845	0.981	1.091	1.539	0.831	0.783	1.6095	0.0747266	0.98333	0.845788	1.58267	0.0859131	GO:0048468;GO:0007165;GO:0065003;GO:0044707;GO:0071840;GO:0051716;GO:0048869;GO:0016192;GO:0044700;GO:0002376;GO:0022607;GO:0031175;GO:0035556;GO:0050789;GO:0000902;GO:0016601;GO:0016043;GO:0065007;GO:0006810;GO:0050794;GO:0008150;GO:0051234;GO:0006897;GO:0050896;GO:0006898;GO:0048812;GO:0050808;GO:0070271;GO:0030154;GO:0023052;GO:0009653;GO:0022008;GO:0044699;GO:0071800;GO:0030030;GO:0032502;GO:…	cell development;signal transduction;macromolecular complex assembly;single-multicellular organism process;cellular component organization or biogenesis;cellular response to stimulus;cellular developmental process;vesicle-mediated transport;single organism signaling;immune system process;cellular component assembly;neuron projection development;intracellular signal transduction;regulation of biol…	4;4;5;3;2;3;4;5;3;2;4;5;5;2;5;8;3;2;4;3;1;3;6;2;7;6;4;4;5;2;3;6;2;6;4;2;5;2;2;3;5;5;4;5;4;5;4;5;4;5;6;5;3;3;4;7;6;2;4;7;5;5;3;3;4;6;	GO:0030425;GO:0044433;GO:0031982;GO:0016023;GO:0016020;GO:0031988;GO:0005794;GO:0098588;GO:0036477;GO:0042995;GO:0043234;GO:0043230;GO:0043231;GO:0043232;GO:0005829;GO:0044424;GO:0044421;GO:0044422;GO:0043229;GO:0043228;GO:0043227;GO:0005856;GO:0044431;GO:0044430;GO:0030054;GO:0005737;GO:0099568;GO:0031252;GO:0097708;GO:0012506;GO:0060076;GO:0000139;GO:0044446;GO:0005773;GO:0044444;GO:0005938;GO:…	dendrite;cytoplasmic vesicle part;vesicle;cytoplasmic, membrane-bounded vesicle;membrane;membrane-bounded vesicle;Golgi apparatus;bounding membrane of organelle;somatodendritic compartment;cell projection;protein complex;extracellular organelle;intracellular membrane-bounded organelle;intracellular non-membrane-bounded organelle;cytosol;intracellular part;extracellular region part;organelle part;…	5;4;4;5;2;5;4;4;4;3;3;3;4;4;5;3;2;2;3;3;3;5;4;4;2;4;5;3;4;4;3;5;3;5;4;4;2;5;4;3;4;5;2;4;3;5;4;2;3;3;3;6;3;3;2;6;7;4;4;3;2;3;2;4;3;2;5;1;4;	GO:0044877;GO:0003674;GO:0005488;GO:0003779;GO:0008092;GO:0008022;GO:0032403;GO:0051015;GO:0005515;	macromolecular complex binding;molecular_function;binding;actin binding;cytoskeletal protein binding;protein C-terminus binding;protein complex binding;actin filament binding;protein binding;	3;1;2;5;4;4;4;5;3;	K20520			IPR001452;IPR002108;IPR029006;	SH3 domain;Actin-depolymerising factor homology domain;ADF-H/Gelsolin-like domain;	mitochondria	HsM7661718	124	Z	[Z] Cytoskeleton;
T5ACZ3	Cystathionine beta-lyase OS=Ophiocordyceps sinensis (strain Co18 / CGMCC 3.14243) OX=911162 GN=OCS_03823 PE=3 SV=1	nan	nan	nan	nan	nan	nan	nan	nan	nan	nan	nan	nan	nan	nan	nan	nan	nan	nan	GO:0044237;GO:1901605;GO:0019752;GO:0071265;GO:0044249;GO:0006807;GO:0044283;GO:0009069;GO:0044699;GO:1901576;GO:0044710;GO:0006520;GO:0008150;GO:0071704;GO:0006082;GO:0044281;GO:0019279;GO:0009987;GO:0044238;GO:0071266;GO:0000097;GO:0000096;GO:0009058;GO:0044711;GO:0008152;GO:0043436;GO:0009066;GO:0008652;GO:0009092;GO:1901564;GO:1901566;GO:0044272;GO:0046394;GO:0006555;GO:0016053;GO:0044763;GO:…	cellular metabolic process;alpha-amino acid metabolic process;carboxylic acid metabolic process;L-methionine biosynthetic process;cellular biosynthetic process;nitrogen compound metabolic process;small molecule biosynthetic process;serine family amino acid metabolic process;single-organism process;organic substance biosynthetic process;single-organism metabolic process;cellular amino acid metabol…	3;5;6;8;4;3;5;6;2;4;3;4;1;3;4;4;8;2;3;9;6;5;3;4;2;5;6;5;7;4;5;5;6;6;5;3;4;6;7;7;	GO:0043229;GO:0043227;GO:0043226;GO:0005737;GO:0043231;GO:0044464;GO:0005623;GO:0005622;GO:0005575;GO:0044424;GO:0005634;	intracellular organelle;membrane-bounded organelle;organelle;cytoplasm;intracellular membrane-bounded organelle;cell part;cell;intracellular;cellular_component;intracellular part;nucleus;	3;3;2;4;4;2;2;3;1;3;5;	GO:1901363;GO:0003674;GO:0030170;GO:0016846;GO:0016829;GO:0043167;GO:0043168;GO:0004121;GO:0003824;GO:0048037;GO:0097159;GO:0005488;	heterocyclic compound binding;molecular_function;pyridoxal phosphate binding;carbon-sulfur lyase activity;lyase activity;ion binding;anion binding;cystathionine beta-lyase activity;catalytic activity;cofactor binding;organic cyclic compound binding;binding;	3;1;4;4;3;3;4;5;2;3;3;2;	K01760	map00270;map00450;map01100;map01110;map01230;	Cysteine and methionine metabolism;Selenocompound metabolism;Metabolic pathways;Biosynthesis of secondary metabolites;Biosynthesis of amino acids;	IPR000277;IPR006238;IPR015422;IPR015424;IPR015421;	Cys/Met metabolism, pyridoxal phosphate-dependent enzyme;Cystathionine beta-lyase, eukaryotic;Pyridoxal phosphate-dependent transferase, subdomain 2;Pyridoxal phosphate-dependent transferase;Pyridoxal phosphate-dependent transferase, major region, subdomain 1;	mitochondria	YGL184c	359	E	[E] Amino acid transport and metabolism;
T5ACZ5	Ubiquitin carboxyl-terminal hydrolase OS=Ophiocordyceps sinensis (strain Co18 / CGMCC 3.14243) OX=911162 GN=OCS_00951 PE=3 SV=1	1.362	1.076	1.002	1.742	0.828	0.996	nan	nan	nan	0.82	1.196	1.249	1.26581	0.395183	0.95473	0.738131	1.2085	0.465763	GO:0044248;GO:0044237;GO:0043632;GO:0043170;GO:0044699;GO:0044267;GO:1901575;GO:0044265;GO:0044260;GO:0071704;GO:0042592;GO:0065007;GO:0006508;GO:0065008;GO:0010992;GO:0019725;GO:0051603;GO:0009987;GO:0019941;GO:0008150;GO:0030163;GO:0008152;GO:0044257;GO:0009056;GO:0009057;GO:0044238;GO:0019538;GO:0006511;GO:0044763;	cellular catabolic process;cellular metabolic process;modification-dependent macromolecule catabolic process;macromolecule metabolic process;single-organism process;cellular protein metabolic process;organic substance catabolic process;cellular macromolecule catabolic process;cellular macromolecule metabolic process;organic substance metabolic process;homeostatic process;biological regulation;pro…	4;3;6;4;2;5;4;5;4;3;4;2;5;3;5;4;6;2;7;1;5;2;6;3;5;3;4;8;3;	GO:0005737;GO:0044464;GO:0005623;GO:0005622;GO:0005575;GO:0044424;	cytoplasm;cell part;cell;intracellular;cellular_component;intracellular part;	4;2;2;3;1;3;	GO:0101005;GO:0003674;GO:0008234;GO:0019783;GO:0036459;GO:0070011;GO:0016787;GO:0003824;GO:0004843;GO:0008233;	ubiquitinyl hydrolase activity;molecular_function;cysteine-type peptidase activity;ubiquitin-like protein-specific protease activity;thiol-dependent ubiquitinyl hydrolase activity;peptidase activity, acting on L-amino acid peptides;hydrolase activity;catalytic activity;thiol-dependent ubiquitin-specific protease activity;peptidase activity;	4;1;6;7;5;5;3;2;6;4;	K05609			IPR001578;	Peptidase C12, ubiquitin carboxyl-terminal hydrolase;	cytosol	Hs5174741	179	O	[O] Posttranslational modification, protein turnover, chaperones;
T5ACZ7	Glucan 1,3-beta-glucosidase GLUC78 OS=Ophiocordyceps sinensis (strain Co18 / CGMCC 3.14243) OX=911162 GN=OCS_04684 PE=4 SV=1	1.795	0.798	0.846	1.193	1.034	1.004	nan	nan	nan	nan	nan	nan	1.631	0.215714	0.99027	0.955229	1.61514	0.208993													IPR012334;IPR024535;IPR011050;	Pectin lyase fold;Pectate lyase superfamily protein;Pectin lyase fold/virulence factor;	extracellular	269929350	53.5	G	[G] Carbohydrate transport and metabolism;	COG5434	Polygalacturonase
T5ACZ8	DNA-binding SAP OS=Ophiocordyceps sinensis (strain Co18 / CGMCC 3.14243) OX=911162 GN=OCS_03818 PE=4 SV=1	1.641	0.754	1.026	1.439	0.837	0.796	0.828	1.1	1.014	1.343	0.863	0.773	1.4775	0.065221	0.98476	0.895958	1.45497	0.0694889										K18732			IPR003034;	SAP domain;	nucleus	SPCC31H12.03c	72	D	[D] Cell cycle control, cell division, chromosome partitioning;
T5AA97	Uncharacterized protein OS=Ophiocordyceps sinensis (strain Co18 / CGMCC 3.14243) OX=911162 GN=OCS_04779 PE=4 SV=1	0.796	1.097	1.062	1.16	0.784	1.024	nan	nan	nan	nan	nan	nan	1.03987	0.890198	0.90173	0.582285	0.93768	0.756394															nucleus
T5AA95	BTB/POZ fold protein OS=Ophiocordyceps sinensis (strain Co18 / CGMCC 3.14243) OX=911162 GN=OCS_05562 PE=4 SV=1	nan	nan	nan	nan	nan	nan	nan	nan	nan	nan	nan	nan	nan	nan	nan	nan	nan	nan													IPR011333;IPR000210;	SKP1/BTB/POZ domain;BTB/POZ domain;	cytosol
T5A7Q8	Threonine-tRNA ligase OS=Ophiocordyceps sinensis (strain Co18 / CGMCC 3.14243) OX=911162 GN=OCS_06516 PE=3 SV=1	1.745	0.831	0.83	1.488	0.902	0.774	2.675	0.556	0.487	2.061	0.718	0.627	2.65013	0.00350934	1.10633	0.528019	2.93194	0.00268272	GO:0006435;GO:0044237;GO:0019752;GO:0090304;GO:0044249;GO:0034641;GO:0006807;GO:0044281;GO:0034645;GO:0034660;GO:0043170;GO:1901360;GO:0006139;GO:0044710;GO:0044260;GO:0006520;GO:0043043;GO:0071704;GO:0010467;GO:0043604;GO:0044699;GO:0002181;GO:0044267;GO:0009987;GO:0006725;GO:0009058;GO:0009059;GO:0008150;GO:0008152;GO:0043436;GO:0044271;GO:0046483;GO:0016070;GO:0044238;GO:0006418;GO:1901564;GO:…	threonyl-tRNA aminoacylation;cellular metabolic process;carboxylic acid metabolic process;nucleic acid metabolic process;cellular biosynthetic process;cellular nitrogen compound metabolic process;nitrogen compound metabolic process;small molecule metabolic process;cellular macromolecule biosynthetic process;ncRNA metabolic process;macromolecule metabolic process;organic cyclic compound metabolic …	8;3;6;5;4;4;3;4;5;6;4;4;4;3;4;4;6;3;5;6;2;7;5;2;4;3;5;1;2;5;5;4;5;3;7;4;5;4;4;7;5;6;5;4;3;5;6;	GO:0005737;GO:0044444;GO:0005829;GO:0044464;GO:0005623;GO:0005622;GO:0005575;GO:0044424;	cytoplasm;cytoplasmic part;cytosol;cell part;cell;intracellular;cellular_component;intracellular part;	4;4;5;2;2;3;1;3;	GO:0032550;GO:0035639;GO:0003674;GO:1901363;GO:0001882;GO:0004812;GO:0097367;GO:0043167;GO:0032555;GO:0032549;GO:0017076;GO:0005524;GO:0043168;GO:0000166;GO:0001883;GO:1901265;GO:0036094;GO:0003824;GO:0016874;GO:0016875;GO:0016876;GO:0030554;GO:0097159;GO:0004829;GO:0032559;GO:0032553;GO:0005488;	purine ribonucleoside binding;purine ribonucleoside triphosphate binding;molecular_function;heterocyclic compound binding;nucleoside binding;aminoacyl-tRNA ligase activity;carbohydrate derivative binding;ion binding;purine ribonucleotide binding;ribonucleoside binding;purine nucleotide binding;ATP binding;anion binding;nucleotide binding;purine nucleoside binding;nucleoside phosphate binding;smal…	6;5;1;3;4;6;3;3;5;5;5;6;4;4;5;4;3;2;3;4;5;6;3;7;6;4;2;	K01868	map00970;	Aminoacyl-tRNA biosynthesis;	IPR004095;IPR033728;IPR018163;IPR004154;IPR002314;IPR006195;IPR012947;IPR012676;IPR002320;IPR012675;	TGS;Threonine-tRNA ligase catalytic core domain;Threonyl/alanyl tRNA synthetase, class II-like, putative editing domain;Anticodon-binding;Aminoacyl-tRNA synthetase, class II (G/ P/ S/T);Aminoacyl-tRNA synthetase, class II;Threonyl/alanyl tRNA synthetase, SAD;TGS-like;Threonine-tRNA ligase, class IIa;Beta-grasp domain;	cytosol	SPBC25H2.02	922	J	[J] Translation, ribosomal structure and biogenesis;
T4ZXQ6	Serine protease OS=Ophiocordyceps sinensis (strain Co18 / CGMCC 3.14243) OX=911162 GN=OCS_06361 PE=3 SV=1	2.779	0.556	0.761	1.983	0.671	0.582	1.196	0.843	0.892	1.608	0.677	0.613	2.75429	0.012448	0.96454	0.794685	2.6566	0.0140251				GO:0005575;GO:0005576;	cellular_component;extracellular region;	1;2;	GO:0004252;GO:0004175;GO:0017171;GO:0016787;GO:0003824;GO:0070011;GO:0003674;GO:0008233;GO:0008236;	serine-type endopeptidase activity;endopeptidase activity;serine hydrolase activity;hydrolase activity;catalytic activity;peptidase activity, acting on L-amino acid peptides;molecular_function;peptidase activity;serine-type peptidase activity;	6;6;4;3;2;5;1;4;5;				IPR010259;IPR034193;IPR000209;IPR023827;IPR022398;IPR009020;IPR015500;	Peptidase S8 propeptide/proteinase inhibitor I9;Proteinase K-like catalytic domain;Peptidase S8/S53 domain;Peptidase S8, subtilisin, Asp-active site;Peptidase S8, subtilisin, His-active site;Protease propeptides/proteinase inhibitor I9;Peptidase S8, subtilisin-related;	extracellular	SPAC4A8.04	241	O	[O] Posttranslational modification, protein turnover, chaperones;
T5AAZ7	Argininosuccinate synthase OS=Ophiocordyceps sinensis (strain Co18 / CGMCC 3.14243) OX=911162 GN=OCS_04526 PE=4 SV=1	0.99	1.051	1.296	1.201	1.035	1.302	0.868	1.194	1.247	1.751	0.811	1.182	1.17575	0.426453	0.81381	0.0315579	0.95683	0.792578	GO:0044237;GO:0044283;GO:0019752;GO:0044249;GO:0006807;GO:0044281;GO:0009064;GO:0044699;GO:1901576;GO:0044710;GO:0044711;GO:0006520;GO:0006526;GO:0006525;GO:0071704;GO:1901605;GO:1901607;GO:0044238;GO:0009987;GO:0009058;GO:0008150;GO:0008152;GO:0043436;GO:0008652;GO:1901564;GO:0006082;GO:1901566;GO:0046394;GO:0016053;GO:0044763;GO:0009084;	cellular metabolic process;small molecule biosynthetic process;carboxylic acid metabolic process;cellular biosynthetic process;nitrogen compound metabolic process;small molecule metabolic process;glutamine family amino acid metabolic process;single-organism process;organic substance biosynthetic process;single-organism metabolic process;single-organism biosynthetic process;cellular amino acid met…	3;5;6;4;3;4;6;2;4;3;4;4;8;7;3;5;6;3;2;3;1;2;5;5;4;4;5;6;5;3;7;	GO:0005737;GO:0005829;GO:0044464;GO:0005623;GO:0005622;GO:0005575;GO:0044444;GO:0044424;	cytoplasm;cytosol;cell part;cell;intracellular;cellular_component;cytoplasmic part;intracellular part;	4;5;2;2;3;1;4;3;	GO:0004055;GO:0035639;GO:0003674;GO:0001883;GO:0000166;GO:1901363;GO:0001882;GO:0097367;GO:0043167;GO:1901265;GO:0032549;GO:0017076;GO:0043168;GO:0036094;GO:0003824;GO:0016874;GO:0032555;GO:0016879;GO:0097159;GO:0030554;GO:0032559;GO:0005524;GO:0032550;GO:0032553;GO:0005488;	argininosuccinate synthase activity;purine ribonucleoside triphosphate binding;molecular_function;purine nucleoside binding;nucleotide binding;heterocyclic compound binding;nucleoside binding;carbohydrate derivative binding;ion binding;nucleoside phosphate binding;ribonucleoside binding;purine nucleotide binding;anion binding;small molecule binding;catalytic activity;ligase activity;purine ribonu…	5;5;1;5;4;3;4;3;3;4;5;5;4;3;2;3;5;4;3;6;6;6;6;4;2;				IPR014729;IPR001518;IPR018223;	Rossmann-like alpha/beta/alpha sandwich fold;Argininosuccinate synthase;Argininosuccinate synthase, conserved site;	cytoskeleton	YOL058w	138	E	[E] Amino acid transport and metabolism;
T5AAZ5	26S proteasome non-ATPase regulatory subunit 8 OS=Ophiocordyceps sinensis (strain Co18 / CGMCC 3.14243) OX=911162 GN=OCS_05289 PE=4 SV=1	1.109	1.289	1.062	0.768	1.148	1.158	0.958	1.075	1.126	0.992	1.046	1.081	0.839624	0.086256	1.02959	0.595515	0.86447	0.0890325	GO:0044248;GO:0043632;GO:0044267;GO:1901575;GO:0044265;GO:0044260;GO:0071704;GO:0006508;GO:0044238;GO:0009987;GO:0019941;GO:0008150;GO:0030163;GO:0008152;GO:0044257;GO:0009056;GO:0009057;GO:0051603;GO:0019538;GO:0044237;GO:0043170;GO:0006511;	cellular catabolic process;modification-dependent macromolecule catabolic process;cellular protein metabolic process;organic substance catabolic process;cellular macromolecule catabolic process;cellular macromolecule metabolic process;organic substance metabolic process;proteolysis;primary metabolic process;cellular process;modification-dependent protein catabolic process;biological_process;prote…	4;6;5;4;5;4;3;5;3;2;7;1;5;2;6;3;5;6;4;3;4;8;	GO:0022624;GO:0031597;GO:0005623;GO:0005622;GO:0008541;GO:0005737;GO:0005838;GO:0044445;GO:0034515;GO:0000502;GO:0043234;GO:0032991;GO:0005829;GO:0044464;GO:0005575;GO:0044444;GO:0044424;	proteasome accessory complex;cytosolic proteasome complex;cell;intracellular;proteasome regulatory particle, lid subcomplex;cytoplasm;proteasome regulatory particle;cytosolic part;proteasome storage granule;proteasome complex;protein complex;macromolecular complex;cytosol;cell part;cellular_component;cytoplasmic part;intracellular part;	4;5;2;3;4;4;4;5;6;4;3;2;5;2;1;4;3;				K03031	map03050;map05169;	Proteasome;Epstein-Barr virus infection;	IPR006746;IPR033464;IPR011991;	26S proteasome non-ATPase regulatory subunit Rpn12;CSN8/PSMD8/EIF3K;Winged helix-turn-helix DNA-binding domain;	nucleus	YFR052w	136	O	[O] Posttranslational modification, protein turnover, chaperones;
T5AAZ4	DEAD-like helicase OS=Ophiocordyceps sinensis (strain Co18 / CGMCC 3.14243) OX=911162 GN=OCS_05363 PE=3 SV=1	3.537	0.535	0.651	2.241	0.623	0.538	1.258	0.988	1.229	1.606	0.618	0.8	3.12666	0.0284224	0.85892	0.555734	2.68552	0.0414023	GO:0051169;GO:0051168;GO:0008104;GO:0071840;GO:0043043;GO:0033036;GO:0045184;GO:1901564;GO:1901566;GO:0019538;GO:0032984;GO:0006807;GO:0051028;GO:1901576;GO:0044260;GO:0016043;GO:0006810;GO:0008150;GO:0008152;GO:0051236;GO:0051234;GO:0050658;GO:0044271;GO:0046907;GO:0050657;GO:0022411;GO:0006518;GO:0015931;GO:0071166;GO:0044249;GO:0034641;GO:0034645;GO:0043241;GO:0044699;GO:0009987;GO:0009058;GO:…	nuclear transport;nuclear export;protein localization;cellular component organization or biogenesis;peptide biosynthetic process;macromolecule localization;establishment of protein localization;organonitrogen compound metabolic process;organonitrogen compound biosynthetic process;protein metabolic process;macromolecular complex disassembly;nitrogen compound metabolic process;mRNA transport;organi…	6;8;4;2;6;3;4;4;5;4;5;3;6;4;4;3;4;1;2;4;3;5;5;5;7;4;5;6;4;4;4;5;6;2;2;3;6;5;4;4;5;5;3;5;5;4;6;6;5;7;4;5;3;4;7;2;3;3;3;5;6;3;5;5;7;6;	GO:0030427;GO:0031975;GO:0016020;GO:0031965;GO:0031967;GO:0044614;GO:0043234;GO:0043231;GO:0044428;GO:0044424;GO:0044422;GO:1990904;GO:0043229;GO:0005622;GO:0043227;GO:0043226;GO:0012505;GO:0005933;GO:0005844;GO:0005643;GO:0044446;GO:0005934;GO:0005737;GO:0031090;GO:0005634;GO:0005635;GO:0044464;GO:0005623;GO:0030529;GO:0032991;GO:0005575;	site of polarized growth;envelope;membrane;nuclear membrane;organelle envelope;nuclear pore cytoplasmic filaments;protein complex;intracellular membrane-bounded organelle;nuclear part;intracellular part;organelle part;ribonucleoprotein complex;intracellular organelle;intracellular;membrane-bounded organelle;organelle;endomembrane system;cellular bud;polysome;nuclear pore;intracellular organelle p…	3;3;2;4;4;4;3;4;4;3;2;3;3;3;3;2;3;3;5;5;3;4;4;3;5;4;2;2;4;2;1;	GO:0008186;GO:1901363;GO:0000166;GO:0004386;GO:0016818;GO:0030554;GO:0016817;GO:0097367;GO:0003674;GO:0005488;GO:0016887;GO:1901265;GO:0042623;GO:0032549;GO:0017076;GO:0005524;GO:0016787;GO:0017111;GO:0003824;GO:0097159;GO:0016462;GO:0032559;GO:0032555;GO:0032550;GO:0032553;GO:0035639;GO:0043167;GO:0043178;GO:0003724;GO:0003723;GO:0003676;GO:0001883;GO:0001882;GO:0000822;GO:0036094;GO:0043168;	RNA-dependent ATPase activity;heterocyclic compound binding;nucleotide binding;helicase activity;hydrolase activity, acting on acid anhydrides, in phosphorus-containing anhydrides;adenyl nucleotide binding;hydrolase activity, acting on acid anhydrides;carbohydrate derivative binding;molecular_function;binding;ATPase activity;nucleoside phosphate binding;ATPase activity, coupled;ribonucleoside bin…	10;3;4;8;5;6;4;3;1;2;8;4;9;5;5;6;3;7;2;3;6;6;5;6;4;5;3;4;9;5;4;5;4;5;3;4;	K18655			IPR000629;IPR011545;IPR001650;IPR014014;IPR014001;IPR027417;	ATP-dependent RNA helicase DEAD-box, conserved site;DEAD/DEAH box helicase domain;Helicase, C-terminal;RNA helicase, DEAD-box type, Q motif;Helicase superfamily 1/2, ATP-binding domain;P-loop containing nucleoside triphosphate hydrolase;	nucleus	YOR046c	462	A	[A] RNA processing and modification;
T5AAZ9	PAN domain containing protein OS=Ophiocordyceps sinensis (strain Co18 / CGMCC 3.14243) OX=911162 GN=OCS_05286 PE=4 SV=1	1.511	0.85	0.831	1.94	0.829	0.644	2.77	0.655	0.421	1.664	1.007	0.675	2.36005	0.00779632	1.29949	0.13362	3.0669	0.00396403													IPR003609;	PAN/Apple domain;	nucleus
T5AAZ8	Beta-ketoacyl synthase OS=Ophiocordyceps sinensis (strain Co18 / CGMCC 3.14243) OX=911162 GN=OCS_05360 PE=4 SV=1	nan	nan	nan	nan	nan	nan	nan	nan	nan	nan	nan	nan	nan	nan	nan	nan	nan	nan							GO:0003824;GO:0016740;GO:0003674;GO:0016491;	catalytic activity;transferase activity;molecular_function;oxidoreductase activity;	2;3;1;3;				IPR020843;IPR009081;IPR020806;IPR020807;IPR013968;IPR011032;IPR016040;	Polyketide synthase, enoylreductase domain;Phosphopantetheine binding ACP domain;Polyketide synthase, phosphopantetheine-binding domain;Polyketide synthase, dehydratase domain;Polyketide synthase, ketoreductase domain;GroES-like;NAD(P)-binding domain;	cytosol	430742980	245	Q	[Q] Secondary metabolites biosynthesis, transport and catabolism;	COG3321	Acyl transferase domain in polyketide synthase (PKS) enzymes
T5A7Q7	Glucose-repressible protein Grg1 OS=Ophiocordyceps sinensis (strain Co18 / CGMCC 3.14243) OX=911162 GN=OCS_05833 PE=4 SV=1	1.373	0.693	0.567	1.26	1.465	0.525	1.43	0.791	0.666	1.429	0.873	0.71	1.43695	0.0577271	1.54862	0.107452	2.22528	1.33e-05													IPR020100;	Glucose-repressible protein Grg1;	nucleus
T5A5E8	Molybdenum cofactor synthesis domain-containing protein OS=Ophiocordyceps sinensis (strain Co18 / CGMCC 3.14243) OX=911162 GN=OCS_03617 PE=4 SV=1	0.8	1.11	1.005	0.587	1.088	1.388	1.459	0.883	1.076	0.833	1.561	0.893	0.792544	0.347105	1.06419	0.707736	0.84342	0.458767													IPR001453;	MoaB/Mog domain;	cytosol	YMR178w	191	EH	[E] Amino acid transport and metabolism;[H] Coenzyme transport and metabolism;
T5AFC4	Ubiquitin OS=Ophiocordyceps sinensis (strain Co18 / CGMCC 3.14243) OX=911162 GN=OCS_02996 PE=4 SV=1	1.133	0.937	0.936	0.456	1.255	0.988	0.817	1.061	0.994	0.682	1.165	0.881	0.698959	0.0788183	1.16294	0.0794598	0.81285	0.263046	GO:1901566;GO:1901564;GO:0044249;GO:0034645;GO:0044260;GO:0043043;GO:0071704;GO:0010467;GO:0043604;GO:0044267;GO:0043170;GO:1901576;GO:0009987;GO:0009058;GO:0009059;GO:0008150;GO:0008152;GO:0044271;GO:0006518;GO:0044238;GO:0019538;GO:0034641;GO:0006807;GO:0043603;GO:0044237;GO:0006412;	organonitrogen compound biosynthetic process;organonitrogen compound metabolic process;cellular biosynthetic process;cellular macromolecule biosynthetic process;cellular macromolecule metabolic process;peptide biosynthetic process;organic substance metabolic process;gene expression;amide biosynthetic process;cellular protein metabolic process;macromolecule metabolic process;organic substance bios…	5;4;4;5;4;6;3;5;6;5;4;4;2;3;5;1;2;5;5;3;4;4;3;5;3;6;	GO:0044464;GO:0043229;GO:0043228;GO:0043227;GO:0043226;GO:0005737;GO:0005634;GO:0030529;GO:0005840;GO:0032991;GO:0043231;GO:0043232;GO:1990904;GO:0005623;GO:0005622;GO:0005575;GO:0044444;GO:0044424;	cell part;intracellular organelle;non-membrane-bounded organelle;membrane-bounded organelle;organelle;cytoplasm;nucleus;intracellular ribonucleoprotein complex;ribosome;macromolecular complex;intracellular membrane-bounded organelle;intracellular non-membrane-bounded organelle;ribonucleoprotein complex;cell;intracellular;cellular_component;cytoplasmic part;intracellular part;	2;3;3;3;2;4;5;4;5;2;4;4;3;2;3;1;4;3;	GO:0003674;GO:0005488;GO:0043167;GO:0043169;GO:0005198;GO:0003735;GO:0046872;	molecular_function;binding;ion binding;cation binding;structural molecule activity;structural constituent of ribosome;metal ion binding;	1;2;3;4;2;3;5;	K02977	map03010;	Ribosome;	IPR011332;IPR029071;IPR000626;IPR019956;IPR019954;IPR002906;	Zinc-binding ribosomal protein;Ubiquitin-related domain;Ubiquitin domain;Ubiquitin;Ubiquitin conserved site;Ribosomal protein S27a;	nucleus	7297689	239	J	[J] Translation, ribosomal structure and biogenesis;
T5AFC2	NAD(P)-binding domain protein OS=Ophiocordyceps sinensis (strain Co18 / CGMCC 3.14243) OX=911162 GN=OCS_03842 PE=4 SV=1	0.65	0.951	1.442	0.807	0.869	1.32	1.383	0.861	0.888	nan	nan	nan	1.05931	0.825098	0.73452	0.131092	0.77808	0.388127							GO:0003824;GO:0003674;GO:0016491;	catalytic activity;molecular_function;oxidoreductase activity;	2;1;3;				IPR002347;IPR016040;	Short-chain dehydrogenase/reductase SDR;NAD(P)-binding domain;	extracellular	At4g11410	78.6	Q	[Q] Secondary metabolites biosynthesis, transport and catabolism;
T5A5E0	Ribose 5-phosphate isomerase A OS=Ophiocordyceps sinensis (strain Co18 / CGMCC 3.14243) OX=911162 GN=OCS_06483 PE=4 SV=1	nan	nan	nan	1.28	1.159	1.034	0.975	1.123	1.231	0.965	1.37	1.112	0.88171	0.326575	1.08143	0.39371	0.95351	0.680788	GO:0006739;GO:0006732;GO:0006733;GO:0046496;GO:0034641;GO:0006098;GO:0019693;GO:0072524;GO:1901360;GO:0006139;GO:0044710;GO:0051186;GO:0019362;GO:0019682;GO:0071704;GO:0044699;GO:0009987;GO:0006725;GO:0019637;GO:0009117;GO:0008152;GO:0009052;GO:0055086;GO:0046483;GO:0044238;GO:1901564;GO:0006081;GO:0051156;GO:1901135;GO:0044763;GO:0006796;GO:0006807;GO:0006793;GO:0008150;GO:0044237;GO:0006753;GO:…	NADP metabolic process;coenzyme metabolic process;oxidoreduction coenzyme metabolic process;nicotinamide nucleotide metabolic process;cellular nitrogen compound metabolic process;pentose-phosphate shunt;ribose phosphate metabolic process;pyridine-containing compound metabolic process;organic cyclic compound metabolic process;nucleobase-containing compound metabolic process;single-organism metabol…	8;5;6;7;4;6;5;5;4;4;3;4;6;5;3;2;2;4;4;6;2;6;4;4;3;4;4;5;4;3;5;3;4;1;3;5;4;	GO:0005737;GO:0044464;GO:0005623;GO:0005622;GO:0005575;GO:0044424;	cytoplasm;cell part;cell;intracellular;cellular_component;intracellular part;	4;2;2;3;1;3;	GO:0003824;GO:0003674;GO:0016860;GO:0004751;GO:0016861;GO:0016853;	catalytic activity;molecular_function;intramolecular oxidoreductase activity;ribose-5-phosphate isomerase activity;intramolecular oxidoreductase activity, interconverting aldoses and ketoses;isomerase activity;	2;1;4;6;5;3;	K01807	map00030;map00710;map01100;map01110;map01120;map01130;map01200;map01230;	Pentose phosphate pathway;Carbon fixation in photosynthetic organisms;Metabolic pathways;Biosynthesis of secondary metabolites;Microbial metabolism in diverse environments;Biosynthesis of antibiotics;Carbon metabolism;Biosynthesis of amino acids;	IPR004788;	Ribose 5-phosphate isomerase, type A;	cytosol	SPAC144.12	170	G	[G] Carbohydrate transport and metabolism;
T5AFC9	Protein kinase-like domain protein OS=Ophiocordyceps sinensis (strain Co18 / CGMCC 3.14243) OX=911162 GN=OCS_03001 PE=4 SV=1	0.76	0.91	0.851	0.862	1.111	1.164	1.32	0.885	1.053	1.106	1.123	1.057	1.00471	0.974202	0.97673	0.801237	0.98133	0.896384													IPR002575;IPR011009;	Aminoglycoside phosphotransferase;Protein kinase-like domain;	cytosol
T5APB8	Prolyl oligopeptidase OS=Ophiocordyceps sinensis (strain Co18 / CGMCC 3.14243) OX=911162 GN=OCS_00021 PE=4 SV=1	1.238	0.951	0.765	1.257	0.849	0.762	1.873	0.83	0.672	1.448	0.723	0.743	1.73458	0.00728409	1.1397	0.0931017	1.97689	0.00294207				GO:0005575;GO:0005576;	cellular_component;extracellular region;	1;2;	GO:0016787;GO:0017171;GO:0070011;GO:0003824;GO:0003674;GO:0008233;GO:0008236;	hydrolase activity;serine hydrolase activity;peptidase activity, acting on L-amino acid peptides;catalytic activity;molecular_function;peptidase activity;serine-type peptidase activity;	3;4;5;2;1;4;5;				IPR011659;IPR029058;IPR001375;	WD40-like Beta Propeller;Alpha/Beta hydrolase fold;Peptidase S9, prolyl oligopeptidase, catalytic domain;	cytosol, mitochondria	SPBC1711.12	489	O	[O] Posttranslational modification, protein turnover, chaperones;
T5A5W7	Casein kinase II, regulatory subunit OS=Ophiocordyceps sinensis (strain Co18 / CGMCC 3.14243) OX=911162 GN=OCS_03412 PE=4 SV=1	nan	nan	nan	nan	nan	nan	nan	nan	nan	nan	nan	nan	nan	nan	nan	nan	nan	nan													IPR001138;IPR007219;	Zn(2)-C6 fungal-type DNA-binding domain;Transcription factor domain, fungi;	cytosol
T5AHA9	Deoxyuridine 5~-triphosphate nucleotidohydrolase OS=Ophiocordyceps sinensis (strain Co18 / CGMCC 3.14243) OX=911162 GN=OCS_02496 PE=4 SV=1	nan	nan	nan	nan	nan	nan	1.594	0.901	0.841	nan	nan	nan	1.76916	nan	1.07134	nan	1.89536	nan	GO:0009211;GO:0009213;GO:0046434;GO:0009219;GO:0006139;GO:0009166;GO:0009165;GO:0009162;GO:0044281;GO:0046078;GO:1901362;GO:1901360;GO:1901361;GO:0044712;GO:0044710;GO:0044711;GO:0009204;GO:0009200;GO:0019439;GO:0009177;GO:0009176;GO:0046483;GO:1901564;GO:1901565;GO:1901566;GO:0019637;GO:0019438;GO:0009149;GO:0009141;GO:0009143;GO:0009147;GO:0006807;GO:0046080;GO:0046081;GO:1901576;GO:1901575;GO:…	pyrimidine deoxyribonucleoside triphosphate metabolic process;pyrimidine deoxyribonucleoside triphosphate catabolic process;organophosphate catabolic process;pyrimidine deoxyribonucleotide metabolic process;nucleobase-containing compound metabolic process;nucleotide catabolic process;nucleotide biosynthetic process;deoxyribonucleoside monophosphate metabolic process;small molecule metabolic proce…	8;8;5;7;4;6;6;7;4;8;5;4;5;4;3;4;7;7;5;8;8;4;4;5;5;4;5;7;6;6;7;3;8;8;4;4;6;5;6;7;5;6;5;7;6;2;5;5;5;6;5;5;1;5;6;4;4;4;7;6;2;6;9;2;4;7;4;5;5;5;4;6;6;6;7;5;3;7;8;7;3;3;3;3;3;5;5;4;5;	GO:0005829;GO:0044444;GO:0005737;GO:0044464;GO:0005623;GO:0005622;GO:0044424;GO:0005575;	cytosol;cytoplasmic part;cytoplasm;cell part;cell;intracellular;intracellular part;cellular_component;	5;4;4;2;2;3;3;1;	GO:0046872;GO:0016818;GO:0016817;GO:0003674;GO:0005488;GO:0016787;GO:0003824;GO:0047429;GO:0016462;GO:0043169;GO:0000287;GO:0043167;GO:0004170;	metal ion binding;hydrolase activity, acting on acid anhydrides, in phosphorus-containing anhydrides;hydrolase activity, acting on acid anhydrides;molecular_function;binding;hydrolase activity;catalytic activity;nucleoside-triphosphate diphosphatase activity;pyrophosphatase activity;cation binding;magnesium ion binding;ion binding;dUTP diphosphatase activity;	5;5;4;1;2;3;2;7;6;4;6;3;8;	K01520	map00240;map01100;	Pyrimidine metabolism;Metabolic pathways;	IPR029054;IPR033704;	dUTPase-like;dUTPase, trimeric;	nucleus	At3g46940	134	F	[F] Nucleotide transport and metabolism;
T5AHA8	Prolyl-tRNA synthetase OS=Ophiocordyceps sinensis (strain Co18 / CGMCC 3.14243) OX=911162 GN=OCS_03172 PE=3 SV=1	0.202	1.397	1.054	1.175	0.988	0.872	0.928	1.086	1.008	1.197	0.987	1.004	0.785552	0.37961	1.13205	0.260299	0.88928	0.660331	GO:0006433;GO:0044237;GO:0019752;GO:0090304;GO:0044249;GO:0034641;GO:0006807;GO:0044281;GO:0034645;GO:0034660;GO:0043170;GO:1901360;GO:0006139;GO:0044710;GO:0044260;GO:0006520;GO:0043043;GO:0071704;GO:0010467;GO:0043604;GO:0044699;GO:0044267;GO:0009987;GO:0006725;GO:0009058;GO:0009059;GO:0008150;GO:0008152;GO:0043436;GO:0044271;GO:0046483;GO:0016070;GO:0044238;GO:0006418;GO:1901564;GO:1901566;GO:…	prolyl-tRNA aminoacylation;cellular metabolic process;carboxylic acid metabolic process;nucleic acid metabolic process;cellular biosynthetic process;cellular nitrogen compound metabolic process;nitrogen compound metabolic process;small molecule metabolic process;cellular macromolecule biosynthetic process;ncRNA metabolic process;macromolecule metabolic process;organic cyclic compound metabolic pr…	8;3;6;5;4;4;3;4;5;6;4;4;4;3;4;4;6;3;5;6;2;5;2;4;3;5;1;2;5;5;4;5;3;7;4;5;4;4;7;5;6;5;4;3;5;6;	GO:0005737;GO:0044464;GO:0005623;GO:0005622;GO:0005575;GO:0044424;	cytoplasm;cell part;cell;intracellular;cellular_component;intracellular part;	4;2;2;3;1;3;	GO:0032550;GO:0002161;GO:0016787;GO:0035639;GO:0003674;GO:1901363;GO:0001882;GO:0004812;GO:0052689;GO:0097367;GO:0043167;GO:0032555;GO:0032549;GO:0017076;GO:0005524;GO:0043168;GO:0000166;GO:0001883;GO:1901265;GO:0036094;GO:0003824;GO:0016788;GO:0016874;GO:0016875;GO:0016876;GO:0004827;GO:0030554;GO:0097159;GO:0032559;GO:0032553;GO:0005488;	purine ribonucleoside binding;aminoacyl-tRNA editing activity;hydrolase activity;purine ribonucleoside triphosphate binding;molecular_function;heterocyclic compound binding;nucleoside binding;aminoacyl-tRNA ligase activity;carboxylic ester hydrolase activity;carbohydrate derivative binding;ion binding;purine ribonucleotide binding;ribonucleoside binding;purine nucleotide binding;ATP binding;anion…	6;6;3;5;1;3;4;6;5;3;3;5;5;5;6;4;4;5;4;3;2;4;3;4;5;7;6;3;6;4;2;	K01881	map00970;	Aminoacyl-tRNA biosynthesis;	IPR004154;IPR033721;IPR002316;IPR002314;IPR016061;IPR006195;IPR004499;IPR017449;	Anticodon-binding;Prolyl-tRNA synthetase, catalytic domain;Proline-tRNA ligase, class IIa;Aminoacyl-tRNA synthetase, class II (G/ P/ S/T);Proline-tRNA ligase, class II, C-terminal;Aminoacyl-tRNA synthetase, class II;Proline-tRNA ligase, class IIa, archaeal-type;Prolyl-tRNA synthetase, class II;	cytosol	YHR020w	620	J	[J] Translation, ribosomal structure and biogenesis;
T5AHA7	Acetyl-coenzyme A synthetase OS=Ophiocordyceps sinensis (strain Co18 / CGMCC 3.14243) OX=911162 GN=OCS_03076 PE=3 SV=1	1.661	0.85	1.004	2.084	0.728	0.717	2.765	0.659	0.572	2.044	0.735	0.656	2.87819	0.000972596	1.0078	0.956775	2.90064	0.00131797	GO:0006637;GO:0006732;GO:0044237;GO:0044272;GO:0019752;GO:0044249;GO:0044710;GO:0051186;GO:0051188;GO:0071704;GO:0019427;GO:0035383;GO:0009987;GO:0035384;GO:1901576;GO:0032787;GO:0009058;GO:0044711;GO:0008150;GO:0008152;GO:0043436;GO:0006084;GO:0006085;GO:0044699;GO:0006082;GO:0006083;GO:0006790;GO:0044763;GO:0071616;GO:0006793;GO:0009108;GO:0044281;	acyl-CoA metabolic process;coenzyme metabolic process;cellular metabolic process;sulfur compound biosynthetic process;carboxylic acid metabolic process;cellular biosynthetic process;single-organism metabolic process;cofactor metabolic process;cofactor biosynthetic process;organic substance metabolic process;acetyl-CoA biosynthetic process from acetate;thioester metabolic process;cellular process;…	5;5;3;5;6;4;3;4;5;3;5;4;2;5;4;7;3;4;1;2;5;6;7;2;4;8;4;3;6;4;6;4;	GO:0043229;GO:0043227;GO:0043226;GO:0005737;GO:0005634;GO:0043231;GO:0044464;GO:0005623;GO:0005622;GO:0005575;GO:0044424;	intracellular organelle;membrane-bounded organelle;organelle;cytoplasm;nucleus;intracellular membrane-bounded organelle;cell part;cell;intracellular;cellular_component;intracellular part;	3;3;2;4;5;4;2;2;3;1;3;	GO:0016405;GO:1901363;GO:0003674;GO:0005488;GO:0000166;GO:1901265;GO:0001882;GO:0043169;GO:0003824;GO:0035639;GO:0043167;GO:0001883;GO:0032549;GO:0017076;GO:0005524;GO:0043168;GO:0016208;GO:0036094;GO:0032555;GO:0003987;GO:0016874;GO:0016877;GO:0030554;GO:0097367;GO:0097159;GO:0016878;GO:0032559;GO:0032550;GO:0032553;	CoA-ligase activity;heterocyclic compound binding;molecular_function;binding;nucleotide binding;nucleoside phosphate binding;nucleoside binding;cation binding;catalytic activity;purine ribonucleoside triphosphate binding;ion binding;purine nucleoside binding;ribonucleoside binding;purine nucleotide binding;ATP binding;anion binding;AMP binding;small molecule binding;purine ribonucleotide binding;…	5;3;1;2;4;4;4;4;2;5;3;5;5;5;6;4;5;3;5;6;3;4;6;3;3;5;6;6;4;	K01895	map00010;map00620;map00640;map00680;map00720;map01100;map01110;map01120;map01130;map01200;	Glycolysis / Gluconeogenesis;Pyruvate metabolism;Propanoate metabolism;Methane metabolism;Carbon fixation pathways in prokaryotes;Metabolic pathways;Biosynthesis of secondary metabolites;Microbial metabolism in diverse environments;Biosynthesis of antibiotics;Carbon metabolism;	IPR000873;IPR025110;IPR020845;IPR011904;	AMP-dependent synthetase/ligase;AMP-binding enzyme, C-terminal domain;AMP-binding, conserved site;Acetate-CoA ligase;	cytosol	YLR153c	800	I	[I] Lipid transport and metabolism;
T5ANQ9	Phospholipase D OS=Ophiocordyceps sinensis (strain Co18 / CGMCC 3.14243) OX=911162 GN=OCS_00055 PE=4 SV=1	nan	nan	nan	nan	nan	nan	nan	nan	nan	nan	nan	nan	nan	nan	nan	nan	nan	nan													IPR025202;IPR001736;	Phospholipase D-like domain;Phospholipase D/Transphosphatidylase;	cytosol, nucleus
T5AAD7	3-oxoacyl-(Acyl carrier protein) reductase OS=Ophiocordyceps sinensis (strain Co18 / CGMCC 3.14243) OX=911162 GN=OCS_01852 PE=4 SV=1	0.306	1.258	1.06	0.958	1.202	1.016	0.78	1.138	0.953	1.438	0.812	1.073	0.789571	0.396859	1.07509	0.484966	0.84885	0.5348													IPR002347;IPR016040;	Short-chain dehydrogenase/reductase SDR;NAD(P)-binding domain;	cytosol	390956033	189	IQR	[I] Lipid transport and metabolism; [Q] Secondary metabolites biosynthesis, transport and catabolism; [R] General function prediction only;	COG1028	NAD(P)-dependent dehydrogenase, short-chain alcohol dehydrogenase family
T5AFU2	Glycoside hydrolase family 18 OS=Ophiocordyceps sinensis (strain Co18 / CGMCC 3.14243) OX=911162 GN=OCS_02998 PE=3 SV=1	1.514	0.797	1.14	1.405	0.844	1.1	1.639	0.804	1.081	1.392	0.833	1.051	1.81515	2.71e-05	0.74977	1.56e-05	1.36093	0.000613975	GO:0046348;GO:0006807;GO:0006022;GO:1901575;GO:0071704;GO:0006032;GO:0000272;GO:0008150;GO:0008152;GO:0006030;GO:0005975;GO:0009056;GO:0009057;GO:0044238;GO:1901564;GO:1901565;GO:0005976;GO:0006040;GO:1901136;GO:1901135;GO:0016052;GO:0043170;GO:1901072;GO:1901071;GO:0006026;	amino sugar catabolic process;nitrogen compound metabolic process;aminoglycan metabolic process;organic substance catabolic process;organic substance metabolic process;chitin catabolic process;polysaccharide catabolic process;biological_process;metabolic process;chitin metabolic process;carbohydrate metabolic process;catabolic process;macromolecule catabolic process;primary metabolic process;orga…	6;3;5;4;3;7;6;1;2;6;4;3;5;3;4;5;5;5;5;4;5;4;7;6;6;				GO:0016798;GO:0003674;GO:0008061;GO:0004568;GO:0016787;GO:0003824;GO:0097367;GO:0004553;GO:0005488;	hydrolase activity, acting on glycosyl bonds;molecular_function;chitin binding;chitinase activity;hydrolase activity;catalytic activity;carbohydrate derivative binding;hydrolase activity, hydrolyzing O-glycosyl compounds;binding;	4;1;4;6;3;2;3;5;2;	K01183	map00520;map01100;	Amino sugar and nucleotide sugar metabolism;Metabolic pathways;	IPR001579;IPR001223;IPR011583;IPR017853;IPR029070;	Glycoside hydrolase, chitinase active site;Glycoside hydrolase family 18, catalytic domain;Chitinase II;Glycoside hydrolase superfamily;Chitinase insertion domain;	extracellular	YDR371w	210	G	[G] Carbohydrate transport and metabolism;
T5A3W1	Uncharacterized protein OS=Ophiocordyceps sinensis (strain Co18 / CGMCC 3.14243) OX=911162 GN=OCS_04167 PE=4 SV=1	0.87	1.049	1.198	0.903	1.055	1.174	nan	nan	nan	nan	nan	nan	0.84268	0.0101128	0.88702	0.00841345	0.74747	0.0046084															extracellular
T5AFU8	Acetylornithine deacetylase OS=Ophiocordyceps sinensis (strain Co18 / CGMCC 3.14243) OX=911162 GN=OCS_03598 PE=4 SV=1	1.726	0.917	1.106	1.186	1.106	1.075	nan	nan	nan	nan	nan	nan	1.43945	0.26044	0.92756	0.49613	1.33517	0.30911				GO:0005575;GO:0005576;	cellular_component;extracellular region;	1;2;	GO:0043169;GO:0016787;GO:0043167;GO:0003824;GO:0003674;GO:0005488;GO:0070011;GO:0008233;GO:0046872;GO:0008237;	cation binding;hydrolase activity;ion binding;catalytic activity;molecular_function;binding;peptidase activity, acting on L-amino acid peptides;peptidase activity;metal ion binding;metallopeptidase activity;	4;3;3;2;1;2;5;4;5;6;	K01438	map00220;map01100;map01110;map01130;map01210;map01230;	Arginine biosynthesis;Metabolic pathways;Biosynthesis of secondary metabolites;Biosynthesis of antibiotics;2-Oxocarboxylic acid metabolism;Biosynthesis of amino acids;	IPR001261;IPR002933;IPR011650;	ArgE/DapE/ACY1/CPG2/YscS, conserved site;Peptidase M20;Peptidase M20, dimerisation domain;	extracellular	SPCC757.05c	205	E	[E] Amino acid transport and metabolism;
T5APP9	Uncharacterized protein OS=Ophiocordyceps sinensis (strain Co18 / CGMCC 3.14243) OX=911162 GN=OCS_00478 PE=4 SV=1	0.441	1.042	1.158	0.724	0.907	0.943	0.333	0.959	0.971	0.474	0.884	0.846	0.520042	0.00229468	0.96784	0.685438	0.50332	0.00361866				GO:0005575;GO:0044425;GO:0016021;GO:0016020;GO:0031224;	cellular_component;membrane part;integral component of membrane;membrane;intrinsic component of membrane;	1;2;4;2;3;							IPR021765;	Mycotoxin biosynthesis protein UstYa-like;	cytosol
T5ADY0	Rho-GTPase-activating protein 8 OS=Ophiocordyceps sinensis (strain Co18 / CGMCC 3.14243) OX=911162 GN=OCS_04235 PE=4 SV=1	2.16	0.667	0.82	1.114	0.838	1.129	nan	nan	nan	1.376	0.921	0.745	1.91674	0.0833908	0.90052	0.556187	1.72606	0.12389	GO:0030036;GO:0035556;GO:0043087;GO:0050789;GO:0043085;GO:0043547;GO:0051345;GO:0030950;GO:1902589;GO:0016043;GO:0065007;GO:0071840;GO:0065009;GO:0006996;GO:0044093;GO:0030029;GO:0050790;GO:0051716;GO:0050794;GO:0008150;GO:0023052;GO:0007154;GO:0030952;GO:0051336;GO:0044700;GO:0044699;GO:0007010;GO:0050896;GO:0007163;GO:0044763;GO:0009987;GO:0007165;	actin cytoskeleton organization;intracellular signal transduction;regulation of GTPase activity;regulation of biological process;positive regulation of catalytic activity;positive regulation of GTPase activity;positive regulation of hydrolase activity;establishment or maintenance of actin cytoskeleton polarity;single-organism organelle organization;cellular component organization;biological regul…	5;5;6;2;5;7;6;6;4;3;2;2;3;4;4;4;4;3;3;1;2;4;5;5;3;2;5;2;4;3;2;4;	GO:0051286;GO:0051285;GO:0071944;GO:0005737;GO:0031097;GO:0099738;GO:0099568;GO:0032153;GO:0032155;GO:0005938;GO:0044464;GO:0005623;GO:0005622;GO:0005575;GO:0044444;GO:0044424;GO:0044448;	cell tip;cell cortex of cell tip;cell periphery;cytoplasm;medial cortex;cell cortex region;cytoplasmic region;cell division site;cell division site part;cell cortex;cell part;cell;intracellular;cellular_component;cytoplasmic part;intracellular part;cell cortex part;	3;4;3;4;4;5;5;3;3;4;2;2;3;1;4;3;5;	GO:0003674;GO:0008047;GO:0098772;GO:0030234;GO:0005096;GO:0030695;GO:0060589;	molecular_function;enzyme activator activity;molecular function regulator;enzyme regulator activity;GTPase activator activity;GTPase regulator activity;nucleoside-triphosphatase regulator activity;	1;4;2;3;5;5;4;				IPR031160;IPR027267;IPR000198;IPR008936;IPR011991;IPR000591;IPR001060;	F-BAR domain;Arfaptin homology (AH) domain/BAR domain;Rho GTPase-activating protein domain;Rho GTPase activation protein;Winged helix-turn-helix DNA-binding domain;DEP domain;FCH domain;	nucleus	SPAC2F7.18c	428	S	[S] Function unknown;
T5ADY6	Extracellular phospholipase C OS=Ophiocordyceps sinensis (strain Co18 / CGMCC 3.14243) OX=911162 GN=OCS_03487 PE=4 SV=1	nan	nan	nan	nan	nan	nan	nan	nan	nan	nan	nan	nan	nan	nan	nan	nan	nan	nan	GO:0044712;GO:0044710;GO:0044238;GO:0006629;GO:0009056;GO:1901575;GO:0016042;GO:0008152;GO:0008150;GO:0071704;GO:0044699;	single-organism catabolic process;single-organism metabolic process;primary metabolic process;lipid metabolic process;catabolic process;organic substance catabolic process;lipid catabolic process;metabolic process;biological_process;organic substance metabolic process;single-organism process;	4;3;3;4;3;4;5;2;1;3;2;				GO:0016787;GO:0008081;GO:0016788;GO:0042578;GO:0003824;GO:0004629;GO:0003674;GO:0034480;GO:0004620;GO:0016298;	hydrolase activity;phosphoric diester hydrolase activity;hydrolase activity, acting on ester bonds;phosphoric ester hydrolase activity;catalytic activity;phospholipase C activity;molecular_function;phosphatidylcholine phospholipase C activity;phospholipase activity;lipase activity;	3;6;4;5;2;7;1;8;6;5;	K01114	map00562;map00564;map00565;map01100;map01110;map04919;	Inositol phosphate metabolism;Glycerophospholipid metabolism;Ether lipid metabolism;Metabolic pathways;Biosynthesis of secondary metabolites;Thyroid hormone signaling pathway;	IPR007312;IPR017849;	Phosphoesterase;Alkaline phosphatase-like, alpha/beta/alpha;	extracellular	357389698	271	M	[M] Cell wall/membrane/envelope biogenesis;	COG3511	Phospholipase C
T5ADY5	Structural maintenance of chromosomes protein OS=Ophiocordyceps sinensis (strain Co18 / CGMCC 3.14243) OX=911162 GN=OCS_00659 PE=3 SV=1	1.287	0.912	1.022	nan	nan	nan	nan	nan	nan	nan	nan	nan	1.41119	nan	0.89237	nan	1.2593	nan	GO:0071840;GO:0045143;GO:0000003;GO:0045132;GO:0006260;GO:0006261;GO:0006268;GO:0032392;GO:0007076;GO:0010032;GO:0046483;GO:0030261;GO:0044702;GO:0071103;GO:0022607;GO:0043170;GO:1901576;GO:0044260;GO:0016043;GO:0007049;GO:0008150;GO:0008152;GO:0007059;GO:0070193;GO:0070192;GO:0070058;GO:0044249;GO:0034641;GO:0034645;GO:0044699;GO:0006139;GO:0007126;GO:0007127;GO:0051321;GO:0000280;GO:0007129;GO:…	cellular component organization or biogenesis;homologous chromosome segregation;reproduction;meiotic chromosome segregation;DNA replication;DNA-dependent DNA replication;DNA unwinding involved in DNA replication;DNA geometric change;mitotic chromosome condensation;meiotic chromosome condensation;heterocycle metabolic process;chromosome condensation;single organism reproductive process;DNA conform…	2;6;2;5;6;7;8;7;6;4;4;5;3;6;4;4;4;4;3;4;1;2;4;6;4;5;4;4;5;2;4;4;5;3;6;5;8;2;4;5;5;5;3;5;4;5;4;4;5;5;4;7;6;3;4;5;2;3;5;3;2;3;3;4;3;6;5;3;4;3;5;5;4;	GO:0031974;GO:0031981;GO:0000793;GO:0000796;GO:0000794;GO:0000799;GO:0043234;GO:0043231;GO:0043232;GO:0043233;GO:0044428;GO:0044424;GO:0044427;GO:0044422;GO:0043229;GO:0043228;GO:0000228;GO:0043227;GO:0043226;GO:0044446;GO:0044815;GO:0005737;GO:0005634;GO:0044454;GO:0044464;GO:0005623;GO:0005622;GO:0005694;GO:0032991;GO:0005575;GO:0070013;	membrane-enclosed lumen;nuclear lumen;condensed chromosome;condensin complex;condensed nuclear chromosome;nuclear condensin complex;protein complex;intracellular membrane-bounded organelle;intracellular non-membrane-bounded organelle;organelle lumen;nuclear part;intracellular part;chromosomal part;organelle part;intracellular organelle;non-membrane-bounded organelle;nuclear chromosome;membrane-bo…	2;5;6;5;6;6;3;4;4;3;4;3;4;2;3;3;5;3;2;3;4;4;5;5;2;2;3;5;2;1;4;	GO:1901363;GO:0000166;GO:0097367;GO:0003674;GO:0005488;GO:1901265;GO:0032549;GO:0017076;GO:0005524;GO:0043168;GO:0097159;GO:0032559;GO:0032555;GO:0032550;GO:0032553;GO:0035639;GO:0043167;GO:0030554;GO:0044877;GO:0003682;GO:0001883;GO:0001882;GO:0036094;	heterocyclic compound binding;nucleotide binding;carbohydrate derivative binding;molecular_function;binding;nucleoside phosphate binding;ribonucleoside binding;purine nucleotide binding;ATP binding;anion binding;organic cyclic compound binding;adenyl ribonucleotide binding;purine ribonucleotide binding;purine ribonucleoside binding;ribonucleotide binding;purine ribonucleoside triphosphate binding…	3;4;3;1;2;4;5;5;6;4;3;6;5;6;4;5;3;6;3;4;5;4;3;	K06675	map04111;	Cell cycle - yeast;	IPR010935;IPR027417;IPR003395;IPR024704;	SMCs flexible hinge;P-loop containing nucleoside triphosphate hydrolase;RecF/RecN/SMC, N-terminal;Structural maintenance of chromosomes protein;	nucleus	SPBC146.03c	1023	BD	[B] Chromatin structure and dynamics;[D] Cell cycle control, cell division, chromosome partitioning;
T5ADY4	Ssoi OS=Ophiocordyceps sinensis (strain Co18 / CGMCC 3.14243) OX=911162 GN=OCS_04230 PE=4 SV=1	0.979	0.963	1.314	1.767	0.68	0.735	1.261	1.053	1.135	1.447	0.849	0.898	1.53851	0.0409138	0.86845	0.408014	1.33611	0.151787	GO:0008104;GO:0048468;GO:0061025;GO:0061024;GO:0032120;GO:0000003;GO:0070727;GO:0048869;GO:0034293;GO:0044091;GO:0033036;GO:0045184;GO:0003006;GO:0051704;GO:0044703;GO:0044702;GO:0022607;GO:0006886;GO:0016043;GO:0071840;GO:0048646;GO:0006810;GO:0008150;GO:0051234;GO:0046907;GO:0022414;GO:0044802;GO:0030154;GO:0019953;GO:0010927;GO:0009653;GO:0044699;GO:0051321;GO:0032502;GO:0032505;GO:0009987;GO:…	protein localization;cell development;membrane fusion;membrane organization;ascospore-type prospore membrane assembly;reproduction;cellular macromolecule localization;cellular developmental process;sexual sporulation;membrane biogenesis;macromolecule localization;establishment of protein localization;developmental process involved in reproduction;multi-organism process;multi-organism reproductive…	4;4;5;4;4;2;4;4;4;4;3;4;3;2;3;3;4;6;3;2;3;4;1;3;5;2;4;5;3;4;3;2;3;2;3;2;4;4;4;4;4;4;4;5;5;5;3;4;4;3;3;4;2;3;3;3;5;5;	GO:0051286;GO:0031224;GO:0042764;GO:0044853;GO:0042763;GO:0005773;GO:0016021;GO:0016020;GO:0005794;GO:0032153;GO:0098589;GO:0043231;GO:0044424;GO:0044425;GO:0098857;GO:0098590;GO:0043229;GO:0043227;GO:0043226;GO:0005886;GO:0012505;GO:0070056;GO:0070057;GO:0044444;GO:0005737;GO:0044459;GO:0005628;GO:0044464;GO:0005623;GO:0005622;GO:0045121;GO:0071944;GO:0098805;GO:0005575;GO:0005768;	cell tip;intrinsic component of membrane;ascospore-type prospore;plasma membrane raft;intracellular immature spore;vacuole;integral component of membrane;membrane;Golgi apparatus;cell division site;membrane region;intracellular membrane-bounded organelle;intracellular part;membrane part;membrane microdomain;plasma membrane region;intracellular organelle;membrane-bounded organelle;organelle;plasma…	3;3;4;4;3;5;4;2;4;3;3;4;3;2;4;4;3;3;2;3;3;3;3;4;4;3;3;2;2;3;5;3;3;1;4;				K08486	map04130;map04721;	SNARE interactions in vesicular transport;Synaptic vesicle cycle;	IPR006011;IPR010989;IPR000727;	Syntaxin, N-terminal domain;SNARE;Target SNARE coiled-coil homology domain;	nucleus	SPCC825.03c	139	U	[U] Intracellular trafficking, secretion, and vesicular transport;
T5ADY9	Uncharacterized protein OS=Ophiocordyceps sinensis (strain Co18 / CGMCC 3.14243) OX=911162 GN=OCS_00616 PE=4 SV=1	nan	nan	nan	nan	nan	nan	nan	nan	nan	nan	nan	nan	nan	nan	nan	nan	nan	nan															nucleus
T5APP3	ATP synthase subunit e, mitochondrial OS=Ophiocordyceps sinensis (strain Co18 / CGMCC 3.14243) OX=911162 GN=OCS_00603 PE=3 SV=1	nan	nan	nan	nan	nan	nan	nan	nan	nan	nan	nan	nan	nan	nan	nan	nan	nan	nan										K01549	map00190;	Oxidative phosphorylation;	IPR008386;	ATP synthase, F0 complex, subunit E, mitochondrial;	mitochondria
T5APP7	Glycosyltransferase family 90 protein OS=Ophiocordyceps sinensis (strain Co18 / CGMCC 3.14243) OX=911162 GN=OCS_00608 PE=4 SV=1	nan	nan	nan	nan	nan	nan	nan	nan	nan	nan	nan	nan	nan	nan	nan	nan	nan	nan													IPR006598;	Lipopolysaccharide-modifying protein;	plasma membrane	Hs13129086	58.9	R	[R] General function prediction only;
T5AM14	Condensin complex component cnd2 OS=Ophiocordyceps sinensis (strain Co18 / CGMCC 3.14243) OX=911162 GN=OCS_01488 PE=4 SV=1	nan	nan	nan	nan	nan	nan	nan	nan	nan	nan	nan	nan	nan	nan	nan	nan	nan	nan	GO:0071840;GO:0051716;GO:0006281;GO:0007076;GO:0046483;GO:0033554;GO:0071103;GO:0006807;GO:0044260;GO:0016043;GO:1901360;GO:0044710;GO:0006950;GO:0008150;GO:0008152;GO:0007059;GO:0050896;GO:0044763;GO:0030261;GO:0034641;GO:0044699;GO:0006139;GO:0000280;GO:0009987;GO:0006725;GO:0006974;GO:0051315;GO:0008608;GO:0007049;GO:0000819;GO:0098813;GO:0043170;GO:1903047;GO:0090304;GO:0022402;GO:0007067;GO:…	cellular component organization or biogenesis;cellular response to stimulus;DNA repair;mitotic chromosome condensation;heterocycle metabolic process;cellular response to stress;DNA conformation change;nitrogen compound metabolic process;cellular macromolecule metabolic process;cellular component organization;organic cyclic compound metabolic process;single-organism metabolic process;response to s…	2;3;4;6;4;4;6;3;4;3;4;3;3;1;2;4;2;3;5;4;2;4;6;2;4;5;6;5;4;5;5;4;5;5;4;5;4;7;3;5;4;3;6;5;3;4;5;5;	GO:0031974;GO:0031981;GO:0000792;GO:0000793;GO:0000796;GO:0000794;GO:0000799;GO:0043234;GO:0044815;GO:0043231;GO:0043232;GO:0043233;GO:0005829;GO:0033553;GO:0044428;GO:0044424;GO:0044427;GO:0044422;GO:0043229;GO:0000785;GO:0000228;GO:0005622;GO:0043227;GO:0043226;GO:0098687;GO:0044446;GO:0044444;GO:0005737;GO:0005634;GO:0044454;GO:0044464;GO:0005623;GO:0043228;GO:0034506;GO:0005694;GO:0061638;GO:…	membrane-enclosed lumen;nuclear lumen;heterochromatin;condensed chromosome;condensin complex;condensed nuclear chromosome;nuclear condensin complex;protein complex;DNA packaging complex;intracellular membrane-bounded organelle;intracellular non-membrane-bounded organelle;organelle lumen;cytosol;rDNA heterochromatin;nuclear part;intracellular part;chromosomal part;organelle part;intracellular orga…	2;5;4;6;5;6;6;3;4;4;4;3;5;5;4;3;4;2;3;3;5;3;3;2;5;3;4;4;5;5;2;2;3;6;5;4;6;2;1;4;				K06676	map04111;	Cell cycle - yeast;	IPR022816;	Condensin complex subunit 2/barren;	nucleus	SPCC306.03c	332	BD	[B] Chromatin structure and dynamics;[D] Cell cycle control, cell division, chromosome partitioning;
T5A9W0	Uncharacterized protein OS=Ophiocordyceps sinensis (strain Co18 / CGMCC 3.14243) OX=911162 GN=OCS_02039 PE=4 SV=1	nan	nan	nan	nan	nan	nan	nan	nan	nan	nan	nan	nan	nan	nan	nan	nan	nan	nan															mitochondria
T5AAE8	SNARE domain containing protein OS=Ophiocordyceps sinensis (strain Co18 / CGMCC 3.14243) OX=911162 GN=OCS_05580 PE=4 SV=1	0.431	1.477	1.208	nan	nan	nan	0.974	1.319	1.177	nan	nan	nan	0.502502	0.133078	1.17233	0.125276	0.5891	0.213357	GO:0008104;GO:0006906;GO:0061025;GO:0061024;GO:0001505;GO:0051656;GO:0051650;GO:0071840;GO:0070727;GO:0097479;GO:0033036;GO:0099504;GO:0045184;GO:0008150;GO:0006836;GO:0097480;GO:0016197;GO:0044700;GO:0016192;GO:0090174;GO:0016050;GO:0098916;GO:0032940;GO:0048489;GO:0006887;GO:0016043;GO:0045055;GO:0065007;GO:0065008;GO:0006810;GO:0007268;GO:0044802;GO:0044801;GO:0051234;GO:0046903;GO:0046907;GO:…	protein localization;vesicle fusion;membrane fusion;membrane organization;regulation of neurotransmitter levels;establishment of organelle localization;establishment of vesicle localization;cellular component organization or biogenesis;cellular macromolecule localization;synaptic vesicle localization;macromolecule localization;synaptic vesicle cycle;establishment of protein localization;biologica…	4;6;5;4;4;4;5;2;4;6;3;5;4;1;5;6;7;3;5;5;5;7;4;5;5;3;6;2;3;4;8;4;5;3;5;5;3;2;5;6;6;5;8;2;7;2;4;7;2;6;6;5;5;5;5;4;3;3;4;4;4;2;3;3;4;4;5;5;4;6;	GO:0030424;GO:0043234;GO:0005773;GO:0016021;GO:0016020;GO:0005774;GO:0044437;GO:0031902;GO:0031901;GO:0098588;GO:0042995;GO:0043231;GO:0044424;GO:0044425;GO:0044422;GO:0043227;GO:0043226;GO:0043679;GO:0031224;GO:0012505;GO:0044446;GO:0044444;GO:0098852;GO:0044440;GO:0033267;GO:0005770;GO:0000323;GO:0010008;GO:0005737;GO:0031090;GO:0044456;GO:0043005;GO:0043195;GO:0044463;GO:0044464;GO:0043229;GO:…	axon;protein complex;vacuole;integral component of membrane;membrane;vacuolar membrane;vacuolar part;late endosome membrane;early endosome membrane;bounding membrane of organelle;cell projection;intracellular membrane-bounded organelle;intracellular part;membrane part;organelle part;membrane-bounded organelle;organelle;axon terminus;intrinsic component of membrane;endomembrane system;intracellula…	5;3;5;4;2;4;4;6;6;4;3;4;3;2;2;3;2;5;3;3;3;4;5;5;4;5;6;5;4;3;2;4;4;3;2;3;2;3;2;4;7;4;6;3;3;2;5;1;3;3;4;	GO:0003674;GO:0005488;GO:0005484;GO:0000149;GO:0032403;GO:0005515;GO:0044877;	molecular_function;binding;SNAP receptor activity;SNARE binding;protein complex binding;protein binding;macromolecular complex binding;	1;2;4;4;4;3;3;				IPR006011;IPR010989;IPR000727;	Syntaxin, N-terminal domain;SNARE;Target SNARE coiled-coil homology domain;	nucleus	Hs20533698	95.1	U	[U] Intracellular trafficking, secretion, and vesicular transport;
T5ALY1	NADH-ubiquinone oxidoreductase-like protein OS=Ophiocordyceps sinensis (strain Co18 / CGMCC 3.14243) OX=911162 GN=OCS_01454 PE=3 SV=1	0.007	1.401	1.15	1.763	0.732	0.755	0.932	0.975	1.023	nan	nan	nan	0.869369	0.815634	1.06148	0.805059	0.92281	0.89189				GO:0044464;GO:0031975;GO:0043229;GO:0043227;GO:0043226;GO:0005737;GO:0044446;GO:0031090;GO:0016020;GO:0005740;GO:0005739;GO:0031967;GO:0031966;GO:0043231;GO:0019866;GO:0005623;GO:0005622;GO:0005575;GO:0005743;GO:0044444;GO:0044429;GO:0044424;GO:0044425;GO:0070469;GO:0044422;	cell part;envelope;intracellular organelle;membrane-bounded organelle;organelle;cytoplasm;intracellular organelle part;organelle membrane;membrane;mitochondrial envelope;mitochondrion;organelle envelope;mitochondrial membrane;intracellular membrane-bounded organelle;organelle inner membrane;cell;intracellular;cellular_component;mitochondrial inner membrane;cytoplasmic part;mitochondrial part;intr…	2;3;3;3;2;4;3;3;2;5;5;4;4;4;4;2;3;1;5;4;4;3;2;3;2;	GO:0003674;GO:0016491;GO:0016655;GO:0003954;GO:0050136;GO:0016651;GO:0008137;GO:0003824;	molecular_function;oxidoreductase activity;oxidoreductase activity, acting on NAD(P)H, quinone or similar compound as acceptor;NADH dehydrogenase activity;NADH dehydrogenase (quinone) activity;oxidoreductase activity, acting on NAD(P)H;NADH dehydrogenase (ubiquinone) activity;catalytic activity;	1;3;5;5;6;4;7;2;	K03936	map00190;map01100;map04932;map05010;map05012;map05016;	Oxidative phosphorylation;Metabolic pathways;Non-alcoholic fatty liver disease (NAFLD);Alzheimer's disease;Parkinson's disease;Huntington's disease;	IPR001268;IPR020396;	NADH:ubiquinone oxidoreductase, 30kDa subunit;NADH:ubiquinone oxidoreductase, 30kDa subunit, conserved site;	mitochondria	Hs4758788	208	C	[C] Energy production and conversion;
T5AEZ0	ATP-dependent RNA helicase DED1 OS=Ophiocordyceps sinensis (strain Co18 / CGMCC 3.14243) OX=911162 GN=OCS_03297 PE=4 SV=1	1.774	1.003	0.823	0.924	1.032	1.297	1.122	1.077	1.073	1.451	0.972	0.695	1.29064	0.166015	1.05041	0.730268	1.35571	0.183236	GO:0044238;GO:0044237;GO:0044249;GO:0034641;GO:0006807;GO:0034645;GO:0043170;GO:1901576;GO:0044260;GO:0043043;GO:0071704;GO:0010467;GO:0002181;GO:0002183;GO:0009987;GO:0044267;GO:0009058;GO:0009059;GO:0008150;GO:0008152;GO:1901564;GO:0043604;GO:0044271;GO:0043603;GO:1901566;GO:0019538;GO:0006518;GO:0006413;GO:0006412;	primary metabolic process;cellular metabolic process;cellular biosynthetic process;cellular nitrogen compound metabolic process;nitrogen compound metabolic process;cellular macromolecule biosynthetic process;macromolecule metabolic process;organic substance biosynthetic process;cellular macromolecule metabolic process;peptide biosynthetic process;organic substance metabolic process;gene expressio…	3;3;4;4;3;5;4;4;4;6;3;5;7;5;2;5;3;5;1;2;4;6;5;5;5;4;5;4;6;	GO:0005737;GO:0005829;GO:0044464;GO:0005623;GO:0005622;GO:0005575;GO:0044444;GO:0044424;	cytoplasm;cytosol;cell part;cell;intracellular;cellular_component;cytoplasmic part;intracellular part;	4;5;2;2;3;1;4;3;	GO:0003676;GO:0016787;GO:0035639;GO:0003824;GO:0003674;GO:0005488;GO:1901363;GO:1901265;GO:0001882;GO:0016462;GO:0043167;GO:0001883;GO:0032549;GO:0017076;GO:0005524;GO:0043168;GO:0000166;GO:0008135;GO:0017111;GO:0004386;GO:0036094;GO:0032555;GO:0016818;GO:0030554;GO:0097159;GO:0016817;GO:0097367;GO:0032550;GO:0032559;GO:0003723;GO:0032553;GO:0003743;	nucleic acid binding;hydrolase activity;purine ribonucleoside triphosphate binding;catalytic activity;molecular_function;binding;heterocyclic compound binding;nucleoside phosphate binding;nucleoside binding;pyrophosphatase activity;ion binding;purine nucleoside binding;ribonucleoside binding;purine nucleotide binding;ATP binding;anion binding;nucleotide binding;translation factor activity, RNA bi…	4;3;5;2;1;2;3;4;4;6;3;5;5;5;6;4;4;6;7;8;3;5;5;6;3;4;3;6;6;5;4;7;	K11594	map04622;map05161;map05203;	RIG-I-like receptor signaling pathway;Hepatitis B;Viral carcinogenesis;	IPR000629;IPR011545;IPR014014;IPR001650;IPR014001;IPR000873;IPR027417;	ATP-dependent RNA helicase DEAD-box, conserved site;DEAD/DEAH box helicase domain;RNA helicase, DEAD-box type, Q motif;Helicase, C-terminal;Helicase superfamily 1/2, ATP-binding domain;AMP-dependent synthetase/ligase;P-loop containing nucleoside triphosphate hydrolase;	cytosol	SPCC1795.11	687	A	[A] RNA processing and modification;
T5AET4	Peroxisome membrane anchor protein Pex14p OS=Ophiocordyceps sinensis (strain Co18 / CGMCC 3.14243) OX=911162 GN=OCS_03931 PE=4 SV=1	nan	nan	nan	nan	nan	nan	nan	nan	nan	nan	nan	nan	nan	nan	nan	nan	nan	nan	GO:0043574;GO:0008104;GO:0072663;GO:0072662;GO:0017038;GO:0022406;GO:0015031;GO:0072594;GO:0044699;GO:0071806;GO:0016558;GO:1902589;GO:0016043;GO:0055085;GO:0034613;GO:0065002;GO:0071840;GO:0071702;GO:0022615;GO:0009987;GO:0008150;GO:0006625;GO:0006810;GO:0006605;GO:0045184;GO:0033365;GO:0044765;GO:0007031;GO:0044763;GO:0051649;GO:0051234;GO:0051179;GO:1902578;GO:0051641;GO:0006996;GO:0033036;GO:…	peroxisomal transport;protein localization;establishment of protein localization to peroxisome;protein localization to peroxisome;protein import;membrane docking;protein transport;establishment of protein localization to organelle;single-organism process;protein transmembrane transport;protein import into peroxisome matrix;single-organism organelle organization;cellular component organization;tra…	6;4;6;5;5;4;5;5;2;5;7;4;3;4;5;6;2;5;5;2;1;6;4;6;4;6;4;5;3;4;3;2;3;3;4;3;5;4;6;6;5;4;6;	GO:0042579;GO:0043229;GO:0043227;GO:0043226;GO:0005737;GO:0044446;GO:0005778;GO:0031090;GO:0098805;GO:0016020;GO:0005777;GO:0044439;GO:0044438;GO:0031903;GO:0098588;GO:0043231;GO:0044464;GO:0005623;GO:0005622;GO:0005575;GO:0044444;GO:0044424;GO:0044422;	microbody;intracellular organelle;membrane-bounded organelle;organelle;cytoplasm;intracellular organelle part;peroxisomal membrane;organelle membrane;whole membrane;membrane;peroxisome;peroxisomal part;microbody part;microbody membrane;bounding membrane of organelle;intracellular membrane-bounded organelle;cell part;cell;intracellular;cellular_component;cytoplasmic part;intracellular part;organel…	5;3;3;2;4;3;5;3;3;2;6;5;4;4;4;4;2;2;3;1;4;3;2;				K13343	map04146;	Peroxisome;	IPR006785;IPR025655;	Peroxisome membrane anchor protein Pex14p, N-terminal;Peroxisomal membrane protein 14;	nucleus	YGL153w	119	MOU	[M] Cell wall/membrane/envelope biogenesis;[O] Posttranslational modification, protein turnover, chaperones;[U] Intracellular trafficking, secretion, and vesicular transport;
T5AB24	Reticulon-like protein OS=Ophiocordyceps sinensis (strain Co18 / CGMCC 3.14243) OX=911162 GN=OCS_05256 PE=4 SV=1	1.313	0.826	0.974	1.305	0.873	0.861	1.647	0.668	0.739	1.5	0.806	0.77	1.81689	0.000437538	0.94886	0.556928	1.72398	0.000809131													IPR003388;	Reticulon;	cytosol
T5AAE6	U6 snRNA-associated Sm-like protein LSm1 OS=Ophiocordyceps sinensis (strain Co18 / CGMCC 3.14243) OX=911162 GN=LSM1 PE=3 SV=1	nan	nan	nan	nan	nan	nan	nan	nan	nan	nan	nan	nan	nan	nan	nan	nan	nan	nan	GO:0016070;GO:0044248;GO:0034641;GO:0006807;GO:0044237;GO:0043170;GO:1901360;GO:1901361;GO:0006139;GO:1901575;GO:0044265;GO:0000288;GO:0008380;GO:0044260;GO:0071704;GO:0010467;GO:0006401;GO:0006402;GO:0044238;GO:0009987;GO:0006725;GO:0046700;GO:0019439;GO:0008150;GO:0008152;GO:0034655;GO:0009056;GO:0009057;GO:0046483;GO:0016071;GO:0000290;GO:0044270;GO:0090304;GO:0000956;GO:0006397;GO:0006396;	RNA metabolic process;cellular catabolic process;cellular nitrogen compound metabolic process;nitrogen compound metabolic process;cellular metabolic process;macromolecule metabolic process;organic cyclic compound metabolic process;organic cyclic compound catabolic process;nucleobase-containing compound metabolic process;organic substance catabolic process;cellular macromolecule catabolic process;…	5;4;4;3;3;4;4;5;4;4;5;9;7;4;3;5;6;7;3;2;4;5;5;1;2;5;3;5;4;6;9;5;5;8;7;6;	GO:0036464;GO:0035770;GO:1990904;GO:0043227;GO:0005737;GO:0005634;GO:0044444;GO:0030529;GO:0034518;GO:0000932;GO:0043234;GO:0043231;GO:0005845;GO:0032991;GO:0043232;GO:0005829;GO:0044464;GO:0043229;GO:0005623;GO:0005622;GO:0005575;GO:0043228;GO:0043226;GO:0044424;	cytoplasmic ribonucleoprotein granule;ribonucleoprotein granule;ribonucleoprotein complex;membrane-bounded organelle;cytoplasm;nucleus;cytoplasmic part;intracellular ribonucleoprotein complex;RNA cap binding complex;cytoplasmic mRNA processing body;protein complex;intracellular membrane-bounded organelle;mRNA cap binding complex;macromolecular complex;intracellular non-membrane-bounded organelle;…	5;5;3;3;4;5;4;4;4;6;3;4;4;2;4;5;2;3;2;3;1;3;2;3;	GO:0003674;GO:0003676;GO:1901363;GO:0000339;GO:0097159;GO:0003723;GO:0005488;	molecular_function;nucleic acid binding;heterocyclic compound binding;RNA cap binding;organic cyclic compound binding;RNA binding;binding;	1;4;3;6;3;5;2;	K12620	map03018;	RNA degradation;	IPR010920;IPR034104;IPR001163;	LSM domain;Sm-like protein Lsm1;LSM domain, eukaryotic/archaea-type;	cytosol	SPBC3D6.08c	95.9	A	[A] RNA processing and modification;
T5AI97	Guanosine diphosphatase OS=Ophiocordyceps sinensis (strain Co18 / CGMCC 3.14243) OX=911162 GN=OCS_02725 PE=3 SV=1	nan	nan	nan	nan	nan	nan	nan	nan	nan	nan	nan	nan	nan	nan	nan	nan	nan	nan	GO:0009218;GO:0009166;GO:0009164;GO:0044281;GO:0046135;GO:0046130;GO:0046131;GO:1901360;GO:0046434;GO:0044712;GO:0044710;GO:0009137;GO:0009193;GO:0009191;GO:0046483;GO:0009195;GO:0019439;GO:0046128;GO:0009179;GO:0042454;GO:1901564;GO:0019538;GO:0006163;GO:0009140;GO:0046712;GO:0006807;GO:0044267;GO:1901575;GO:0044260;GO:1901069;GO:1901068;GO:0019637;GO:1901361;GO:0070085;GO:0009154;GO:0046700;GO:…	pyrimidine ribonucleotide metabolic process;nucleotide catabolic process;nucleoside catabolic process;small molecule metabolic process;pyrimidine nucleoside catabolic process;purine ribonucleoside catabolic process;pyrimidine ribonucleoside metabolic process;organic cyclic compound metabolic process;organophosphate catabolic process;single-organism catabolic process;single-organism metabolic proc…	7;6;6;4;7;8;7;4;5;4;3;7;8;7;4;8;5;7;8;7;4;4;6;7;8;3;5;4;4;9;8;4;5;5;7;5;6;5;5;1;2;4;5;7;5;6;6;5;3;5;5;8;4;4;4;5;6;2;4;6;8;2;4;7;6;7;6;4;5;5;4;4;6;7;8;6;5;6;5;6;5;7;4;5;8;3;7;7;5;4;8;6;7;3;5;6;5;6;3;3;4;3;4;5;4;5;	GO:0005783;GO:0016021;GO:0016020;GO:0005794;GO:0098588;GO:0043231;GO:0044424;GO:0044425;GO:0044422;GO:0043229;GO:0005622;GO:0043227;GO:0043226;GO:0044431;GO:0031224;GO:0012505;GO:0000139;GO:0044446;GO:0044444;GO:0005737;GO:0031090;GO:0044464;GO:0005623;GO:0005575;	endoplasmic reticulum;integral component of membrane;membrane;Golgi apparatus;bounding membrane of organelle;intracellular membrane-bounded organelle;intracellular part;membrane part;organelle part;intracellular organelle;intracellular;membrane-bounded organelle;organelle;Golgi apparatus part;intrinsic component of membrane;endomembrane system;Golgi membrane;intracellular organelle part;cytoplasm…	4;4;2;4;4;4;3;2;2;3;3;3;2;4;3;3;5;3;4;4;3;2;2;1;	GO:0045134;GO:0004382;GO:0016818;GO:0016817;GO:0003674;GO:0016887;GO:0016787;GO:0003824;GO:0016462;GO:0043262;GO:0017110;GO:0017111;	uridine-diphosphatase activity;guanosine-diphosphatase activity;hydrolase activity, acting on acid anhydrides, in phosphorus-containing anhydrides;hydrolase activity, acting on acid anhydrides;molecular_function;ATPase activity;hydrolase activity;catalytic activity;pyrophosphatase activity;adenosine-diphosphatase activity;nucleoside-diphosphatase activity;nucleoside-triphosphatase activity;	8;8;5;4;1;8;3;2;6;8;7;7;	K01526			IPR000407;	Nucleoside phosphatase GDA1/CD39;	mitochondria	SPAC824.08	463	F	[F] Nucleotide transport and metabolism;
T5A7G4	T-complex protein 1, theta subunit OS=Ophiocordyceps sinensis (strain Co18 / CGMCC 3.14243) OX=911162 GN=OCS_06551 PE=3 SV=1	1.651	0.928	0.918	1.288	0.982	0.858	1.554	0.925	0.722	1.124	1.03	0.848	1.4533	0.012096	1.15511	0.0358338	1.67872	0.0043492	GO:0022607;GO:0006457;GO:0070271;GO:0043933;GO:0034622;GO:0071840;GO:0016043;GO:0071822;GO:0065003;GO:0007021;GO:0009987;GO:0006461;GO:0008150;GO:0043623;GO:0044085;	cellular component assembly;protein folding;protein complex biogenesis;macromolecular complex subunit organization;cellular macromolecular complex assembly;cellular component organization or biogenesis;cellular component organization;protein complex subunit organization;macromolecular complex assembly;tubulin complex assembly;cellular process;protein complex assembly;biological_process;cellular p…	4;3;4;4;6;2;3;5;5;7;2;5;1;6;3;	GO:0043229;GO:0043228;GO:0043226;GO:0005737;GO:0044445;GO:0005856;GO:0043234;GO:0032991;GO:0043232;GO:0005829;GO:0005832;GO:0044464;GO:0005623;GO:0005622;GO:0005575;GO:0044444;GO:0044424;	intracellular organelle;non-membrane-bounded organelle;organelle;cytoplasm;cytosolic part;cytoskeleton;protein complex;macromolecular complex;intracellular non-membrane-bounded organelle;cytosol;chaperonin-containing T-complex;cell part;cell;intracellular;cellular_component;cytoplasmic part;intracellular part;	3;3;2;4;5;5;3;2;4;5;4;2;2;3;1;4;3;	GO:1901363;GO:0003674;GO:0005488;GO:0001883;GO:0032550;GO:0000166;GO:0051082;GO:0043167;GO:0035639;GO:1901265;GO:0032549;GO:0017076;GO:0001882;GO:0005524;GO:0036094;GO:0032555;GO:0030554;GO:0097367;GO:0097159;GO:0032559;GO:0005515;GO:0043168;GO:0032553;	heterocyclic compound binding;molecular_function;binding;purine nucleoside binding;purine ribonucleoside binding;nucleotide binding;unfolded protein binding;ion binding;purine ribonucleoside triphosphate binding;nucleoside phosphate binding;ribonucleoside binding;purine nucleotide binding;nucleoside binding;ATP binding;small molecule binding;purine ribonucleotide binding;adenyl nucleotide binding…	3;1;2;5;6;4;4;3;5;4;5;5;4;6;3;5;6;3;3;6;3;4;4;	K09500			IPR027409;IPR012721;IPR017998;IPR002423;IPR027413;	GroEL-like apical domain;T-complex protein 1, theta subunit;Chaperone tailless complex polypeptide 1 (TCP-1);Chaperonin Cpn60/TCP-1 family;GroEL-like equatorial domain;	cytosol	SPBC337.05c	591	O	[O] Posttranslational modification, protein turnover, chaperones;
T5A7G5	Mitochondrial carrier protein PET8 OS=Ophiocordyceps sinensis (strain Co18 / CGMCC 3.14243) OX=911162 GN=OCS_02859 PE=4 SV=1	nan	nan	nan	nan	nan	nan	nan	nan	nan	nan	nan	nan	nan	nan	nan	nan	nan	nan															mitochondria
T5ACH3	Mitochondrial import receptor subunit tom-22 OS=Ophiocordyceps sinensis (strain Co18 / CGMCC 3.14243) OX=911162 GN=OCS_01154 PE=4 SV=1	1.122	0.916	0.942	nan	nan	nan	nan	nan	nan	nan	nan	nan	1.22489	nan	0.9724	nan	1.19108	nan	GO:0008104;GO:0061024;GO:0007008;GO:0007006;GO:0007005;GO:0070727;GO:0033036;GO:0045184;GO:0072657;GO:0072655;GO:0006839;GO:0070585;GO:0006886;GO:0016043;GO:0065002;GO:0071840;GO:0006626;GO:0006810;GO:0008150;GO:0051234;GO:0046907;GO:0045040;GO:0044802;GO:0030150;GO:0044699;GO:0071806;GO:0072594;GO:0017038;GO:0055085;GO:0044743;GO:0033365;GO:1990542;GO:0071702;GO:0009987;GO:0034613;GO:0044765;GO:…	protein localization;membrane organization;outer mitochondrial membrane organization;mitochondrial membrane organization;mitochondrion organization;cellular macromolecule localization;macromolecule localization;establishment of protein localization;protein localization to membrane;establishment of protein localization to mitochondrion;mitochondrial transport;protein localization to mitochondrion;…	4;4;6;5;5;4;3;4;5;6;6;7;6;3;6;2;5;4;1;3;5;5;4;5;2;5;5;5;4;6;6;5;5;2;5;4;3;4;6;2;3;3;4;4;5;4;5;5;4;	GO:0098573;GO:0031975;GO:0031224;GO:0016021;GO:0016020;GO:0031968;GO:0098588;GO:0031967;GO:0031966;GO:0043234;GO:0043231;GO:0044429;GO:0044424;GO:0044425;GO:0044422;GO:0043229;GO:0043227;GO:0043226;GO:0044446;GO:0044444;GO:0031307;GO:0031306;GO:0031301;GO:0031300;GO:0005737;GO:0031090;GO:0005739;GO:0044455;GO:0044464;GO:0019867;GO:0005623;GO:0005622;GO:0005742;GO:0005740;GO:0005741;GO:0032592;GO:…	intrinsic component of mitochondrial membrane;envelope;intrinsic component of membrane;integral component of membrane;membrane;organelle outer membrane;bounding membrane of organelle;organelle envelope;mitochondrial membrane;protein complex;intracellular membrane-bounded organelle;mitochondrial part;intracellular part;membrane part;organelle part;intracellular organelle;membrane-bounded organelle…	4;3;3;4;2;4;4;4;4;3;4;4;3;2;2;3;3;2;3;4;6;5;4;3;4;3;5;3;2;3;2;3;5;5;5;5;3;2;1;3;4;4;				K17769			IPR005683;	Mitochondrial import receptor subunit Tom22;	cytosol, nucleus	SPAC17H9.16	73.6	U	[U] Intracellular trafficking, secretion, and vesicular transport;
T5AJU4	40S ribosomal protein S1 OS=Ophiocordyceps sinensis (strain Co18 / CGMCC 3.14243) OX=911162 GN=RPS1 PE=3 SV=1	0.715	0.785	1.48	1.025	0.811	1.308	1.222	0.95	0.95	0.949	0.897	1.278	1.13592	0.334534	0.6864	0.0152489	0.7797	0.119848	GO:0006807;GO:0044249;GO:0044237;GO:0034645;GO:1901564;GO:0044260;GO:0043043;GO:0071704;GO:0010467;GO:0044267;GO:1901566;GO:0043170;GO:1901576;GO:0009987;GO:0009058;GO:0009059;GO:0008150;GO:0008152;GO:0044271;GO:0043604;GO:0044238;GO:0019538;GO:0034641;GO:0043603;GO:0006518;GO:0006412;	nitrogen compound metabolic process;cellular biosynthetic process;cellular metabolic process;cellular macromolecule biosynthetic process;organonitrogen compound metabolic process;cellular macromolecule metabolic process;peptide biosynthetic process;organic substance metabolic process;gene expression;cellular protein metabolic process;organonitrogen compound biosynthetic process;macromolecule meta…	3;4;3;5;4;4;6;3;5;5;5;4;4;2;3;5;1;2;5;6;3;4;4;5;5;6;	GO:0022626;GO:0015935;GO:1990904;GO:0043229;GO:0043228;GO:0030529;GO:0043226;GO:0022627;GO:0005737;GO:0044446;GO:0044391;GO:0032991;GO:0005840;GO:0043232;GO:0005829;GO:0044464;GO:0005623;GO:0005622;GO:0005575;GO:0044444;GO:0044445;GO:0044424;GO:0044422;	cytosolic ribosome;small ribosomal subunit;ribonucleoprotein complex;intracellular organelle;non-membrane-bounded organelle;intracellular ribonucleoprotein complex;organelle;cytosolic small ribosomal subunit;cytoplasm;intracellular organelle part;ribosomal subunit;macromolecular complex;ribosome;intracellular non-membrane-bounded organelle;cytosol;cell part;cell;intracellular;cellular_component;c…	6;5;3;3;3;4;2;6;4;3;4;2;5;4;5;2;2;3;1;4;5;3;2;	GO:0003674;GO:0005198;GO:0003735;	molecular_function;structural molecule activity;structural constituent of ribosome;	1;2;3;	K02984	map03010;	Ribosome;	IPR018281;IPR001593;IPR027500;	Ribosomal protein S3Ae, conserved site;Ribosomal protein S3Ae;40S ribosomal protein S1/3, eukaryotes;	nucleus	YLR441c	378	J	[J] Translation, ribosomal structure and biogenesis;
T5AJU1	Mitochondrial inner membrane translocase subunit TIM44 OS=Ophiocordyceps sinensis (strain Co18 / CGMCC 3.14243) OX=911162 GN=OCS_01637 PE=4 SV=1	nan	nan	nan	nan	nan	nan	nan	nan	nan	nan	nan	nan	nan	nan	nan	nan	nan	nan	GO:0008104;GO:0007005;GO:0070727;GO:0033036;GO:0006605;GO:0045184;GO:0072655;GO:0006839;GO:0070585;GO:0006886;GO:0016043;GO:0065002;GO:0071840;GO:0006626;GO:0006810;GO:0008150;GO:0051234;GO:0046907;GO:0030150;GO:0044699;GO:0071806;GO:0072594;GO:0017038;GO:0055085;GO:0044743;GO:0033365;GO:1990542;GO:0071702;GO:0009987;GO:0034613;GO:0044765;GO:0044763;GO:0051649;GO:0051179;GO:1902578;GO:0051641;GO:…	protein localization;mitochondrion organization;cellular macromolecule localization;macromolecule localization;protein targeting;establishment of protein localization;establishment of protein localization to mitochondrion;mitochondrial transport;protein localization to mitochondrion;intracellular protein transport;cellular component organization;intracellular protein transmembrane transport;cellu…	4;5;4;3;6;4;6;6;7;6;3;6;2;5;4;1;3;5;5;2;5;5;5;4;6;6;5;5;2;5;4;3;4;2;3;3;4;5;5;4;	GO:0031974;GO:0031975;GO:0016020;GO:0031967;GO:0043234;GO:0043231;GO:0043233;GO:0044429;GO:0044424;GO:0044425;GO:0044422;GO:0019866;GO:0043229;GO:0043227;GO:0043226;GO:0001405;GO:0044446;GO:0044444;GO:0005737;GO:0031090;GO:0005739;GO:0044455;GO:0044464;GO:0005623;GO:0005622;GO:0005743;GO:0005740;GO:0005744;GO:0070013;GO:0098800;GO:0005759;GO:0031966;GO:0032991;GO:0005575;GO:0098796;GO:0098798;	membrane-enclosed lumen;envelope;membrane;organelle envelope;protein complex;intracellular membrane-bounded organelle;organelle lumen;mitochondrial part;intracellular part;membrane part;organelle part;organelle inner membrane;intracellular organelle;membrane-bounded organelle;organelle;presequence translocase-associated import motor;intracellular organelle part;cytoplasmic part;cytoplasm;organell…	2;3;2;4;3;4;3;4;3;2;2;4;3;3;2;5;3;4;4;3;5;3;2;2;3;5;5;5;4;4;5;4;2;1;3;4;	GO:1901363;GO:0000166;GO:0097367;GO:0003674;GO:0005488;GO:1901265;GO:0032549;GO:0017076;GO:0005524;GO:0043168;GO:0097159;GO:0032559;GO:0032555;GO:0032550;GO:0032553;GO:0035639;GO:0043167;GO:0030554;GO:0001883;GO:0001882;GO:0036094;	heterocyclic compound binding;nucleotide binding;carbohydrate derivative binding;molecular_function;binding;nucleoside phosphate binding;ribonucleoside binding;purine nucleotide binding;ATP binding;anion binding;organic cyclic compound binding;adenyl ribonucleotide binding;purine ribonucleotide binding;purine ribonucleoside binding;ribonucleotide binding;purine ribonucleoside triphosphate binding…	3;4;3;1;2;4;5;5;6;4;3;6;5;6;4;5;3;6;5;4;3;	K17804			IPR017303;IPR007379;IPR032710;	Mitochondrial import inner membrane translocase subunit Tim44;Tim44-like domain;NTF2-like domain;	mitochondria	SPBC14C8.02	316	U	[U] Intracellular trafficking, secretion, and vesicular transport;
T5AB29	Chitinase 18-4 OS=Ophiocordyceps sinensis (strain Co18 / CGMCC 3.14243) OX=911162 GN=OCS_01642 PE=4 SV=1	0.58	1.08	1.274	nan	nan	nan	1.679	0.712	0.902	nan	nan	nan	1.2606	0.725983	0.82353	0.539408	1.03814	0.949481	GO:0008104;GO:0019220;GO:0019222;GO:0048584;GO:0048583;GO:0032147;GO:0010800;GO:0001501;GO:0072359;GO:0072358;GO:0051897;GO:0051896;GO:0023014;GO:0080090;GO:0051716;GO:0010604;GO:0009966;GO:0009967;GO:0000165;GO:0018210;GO:0048513;GO:0048514;GO:0044093;GO:0048518;GO:0033036;GO:0060541;GO:0060255;GO:0045859;GO:0045184;GO:0042221;GO:0010033;GO:0042325;GO:0044700;GO:0042327;GO:0051216;GO:0044707;GO:…	protein localization;regulation of phosphate metabolic process;regulation of metabolic process;positive regulation of response to stimulus;regulation of response to stimulus;activation of protein kinase activity;positive regulation of peptidyl-threonine phosphorylation;skeletal system development;circulatory system development;cardiovascular system development;positive regulation of protein kinas…	4;6;3;3;3;9;8;5;5;5;6;6;4;4;3;4;4;4;5;8;4;4;4;2;3;5;4;7;4;3;4;7;3;7;5;3;4;4;3;3;7;6;9;5;4;5;4;6;4;7;4;6;6;3;6;2;5;3;3;4;5;5;4;4;3;4;5;5;5;1;2;5;3;8;3;5;7;6;6;2;6;3;5;7;3;5;3;6;3;2;7;4;3;4;4;2;6;5;7;3;5;4;5;5;5;6;2;2;3;2;5;5;3;4;4;4;8;7;6;8;4;4;5;4;6;4;6;6;4;4;4;5;8;6;5;5;2;3;5;4;5;3;7;6;6;5;6;5;5;4;3;4;4;2;3;3;4;3;3;5;4;4;5;7;7;6;3;	GO:0005783;GO:0043230;GO:0043231;GO:0044424;GO:0044421;GO:0043229;GO:0043227;GO:0043226;GO:0048471;GO:0012505;GO:0031982;GO:0044444;GO:0031012;GO:0005737;GO:0044464;GO:0005623;GO:0005622;GO:0005615;GO:1903561;GO:0070062;GO:0005578;GO:0005575;GO:0005576;	endoplasmic reticulum;extracellular organelle;intracellular membrane-bounded organelle;intracellular part;extracellular region part;intracellular organelle;membrane-bounded organelle;organelle;perinuclear region of cytoplasm;endomembrane system;vesicle;cytoplasmic part;extracellular matrix;cytoplasm;cell part;cell;intracellular;extracellular space;extracellular vesicle;extracellular exosome;prote…	4;3;4;3;2;3;3;2;5;3;4;4;2;4;2;2;3;3;3;4;3;1;2;	GO:0008061;GO:0005198;GO:0097367;GO:0004553;GO:0003674;GO:0005488;GO:0016787;GO:0003824;GO:0016798;GO:0005201;GO:0030246;	chitin binding;structural molecule activity;carbohydrate derivative binding;hydrolase activity, hydrolyzing O-glycosyl compounds;molecular_function;binding;hydrolase activity;catalytic activity;hydrolase activity, acting on glycosyl bonds;extracellular matrix structural constituent;carbohydrate binding;	4;2;3;5;1;2;3;2;4;3;3;				IPR011583;IPR001223;IPR017853;	Chitinase II;Glycoside hydrolase family 18, catalytic domain;Glycoside hydrolase superfamily;	mitochondria	7291233	101	G	[G] Carbohydrate transport and metabolism;
T5AJU2	Carboxypeptidase OS=Ophiocordyceps sinensis (strain Co18 / CGMCC 3.14243) OX=911162 GN=OCS_02187 PE=3 SV=1	2.143	0.785	0.799	1.966	0.912	0.802	2.662	0.586	0.851	1.346	1.091	0.822	2.40575	0.00659479	1.03054	0.823035	2.47923	0.00430062										K13289	map04142;map04614;	Lysosome;Renin-angiotensin system;	IPR008442;IPR001563;IPR018202;IPR029058;	Propeptide, carboxypeptidase Y;Peptidase S10, serine carboxypeptidase;Serine carboxypeptidase, serine active site;Alpha/Beta hydrolase fold;	extracellular	YMR297w	541	OE	[O] Posttranslational modification, protein turnover, chaperones;[E] Amino acid transport and metabolism;
T5ALW4	Uncharacterized protein OS=Ophiocordyceps sinensis (strain Co18 / CGMCC 3.14243) OX=911162 GN=OCS_00870 PE=4 SV=1	nan	nan	nan	1.088	0.767	0.801	1.022	0.835	1.081	nan	nan	nan	1.31711	0.0330806	0.85122	0.433676	1.12115	0.511112	GO:0015931;GO:0051169;GO:0008104;GO:0051028;GO:0071705;GO:0071702;GO:0033036;GO:0006810;GO:0006913;GO:0045184;GO:0015031;GO:0008150;GO:0051649;GO:0051236;GO:0051234;GO:0051179;GO:0051641;GO:0050658;GO:0006403;GO:0046907;GO:0050657;	nucleobase-containing compound transport;nuclear transport;protein localization;mRNA transport;nitrogen compound transport;organic substance transport;macromolecule localization;transport;nucleocytoplasmic transport;establishment of protein localization;protein transport;biological_process;establishment of localization in cell;establishment of RNA localization;establishment of localization;locali…	6;6;4;6;5;5;3;4;7;4;5;1;4;4;3;2;3;5;4;5;7;	GO:0031975;GO:0043229;GO:0043227;GO:0043226;GO:0005575;GO:0031090;GO:0005634;GO:0005635;GO:0031965;GO:0031967;GO:0012505;GO:0016020;GO:0043231;GO:0005643;GO:0044464;GO:0005623;GO:0005622;GO:0044446;GO:0044428;GO:0044424;GO:0044422;	envelope;intracellular organelle;membrane-bounded organelle;organelle;cellular_component;organelle membrane;nucleus;nuclear envelope;nuclear membrane;organelle envelope;endomembrane system;membrane;intracellular membrane-bounded organelle;nuclear pore;cell part;cell;intracellular;intracellular organelle part;nuclear part;intracellular part;organelle part;	3;3;3;2;1;3;5;4;4;4;3;2;4;5;2;2;3;3;4;3;2;				K14307	map03013;	RNA transport;	IPR025574;IPR015943;IPR024882;	Nucleoporin FG repeat;WD40/YVTN repeat-like-containing domain;Nucleoporin p58/p45;	nucleus	SPAC22G7.09c	68.9	YU	[Y] Nuclear structure;[U] Intracellular trafficking, secretion, and vesicular transport;
T5ALW6	Glutaryl-CoA dehydrogenase OS=Ophiocordyceps sinensis (strain Co18 / CGMCC 3.14243) OX=911162 GN=OCS_01542 PE=3 SV=1	nan	nan	nan	nan	nan	nan	nan	nan	nan	nan	nan	nan	nan	nan	nan	nan	nan	nan	GO:0034440;GO:0044281;GO:0044282;GO:0006568;GO:1901360;GO:0044712;GO:0044710;GO:0009072;GO:0072329;GO:0043436;GO:0055114;GO:0046483;GO:1901564;GO:0006576;GO:0016054;GO:0009062;GO:0006807;GO:1901575;GO:0016042;GO:0006629;GO:0009308;GO:0006586;GO:0008150;GO:0008152;GO:0019395;GO:0042430;GO:0006631;GO:0006635;GO:0044248;GO:0034641;GO:0044242;GO:0044699;GO:1901605;GO:0009987;GO:0006725;GO:0044106;GO:…	lipid oxidation;small molecule metabolic process;small molecule catabolic process;tryptophan metabolic process;organic cyclic compound metabolic process;single-organism catabolic process;single-organism metabolic process;aromatic amino acid family metabolic process;monocarboxylic acid catabolic process;oxoacid metabolic process;oxidation-reduction process;heterocycle metabolic process;organonitro…	5;4;5;6;4;4;3;5;7;5;4;4;4;6;5;6;3;4;5;4;5;6;1;2;6;5;5;7;4;4;5;2;5;2;4;5;4;5;4;6;6;4;3;3;7;3;3;8;3;	GO:0031974;GO:0031975;GO:0016020;GO:0031967;GO:0031966;GO:0043231;GO:0043233;GO:0044429;GO:0044424;GO:0044422;GO:0019866;GO:0043229;GO:0043227;GO:0043226;GO:0005737;GO:0044446;GO:0044444;GO:0031090;GO:0005739;GO:0044464;GO:0005623;GO:0005622;GO:0005743;GO:0005740;GO:0005759;GO:0005575;GO:0070013;	membrane-enclosed lumen;envelope;membrane;organelle envelope;mitochondrial membrane;intracellular membrane-bounded organelle;organelle lumen;mitochondrial part;intracellular part;organelle part;organelle inner membrane;intracellular organelle;membrane-bounded organelle;organelle;cytoplasm;intracellular organelle part;cytoplasmic part;organelle membrane;mitochondrion;cell part;cell;intracellular;m…	2;3;2;4;4;4;3;4;3;2;4;3;3;2;4;3;4;3;5;2;2;3;5;5;5;1;4;	GO:1901363;GO:0004361;GO:0016627;GO:0000166;GO:0003674;GO:0005488;GO:1901265;GO:0003824;GO:0097159;GO:0016491;GO:0043168;GO:0043167;GO:0048037;GO:0003995;GO:0050662;GO:0050660;GO:0036094;	heterocyclic compound binding;glutaryl-CoA dehydrogenase activity;oxidoreductase activity, acting on the CH-CH group of donors;nucleotide binding;molecular_function;binding;nucleoside phosphate binding;catalytic activity;organic cyclic compound binding;oxidoreductase activity;anion binding;ion binding;cofactor binding;acyl-CoA dehydrogenase activity;coenzyme binding;flavin adenine dinucleotide bi…	3;6;4;4;1;2;4;2;3;3;4;3;3;5;4;5;3;	K00252	map00071;map00310;map00362;map00380;map01100;map01120;map01130;	Fatty acid degradation;Lysine degradation;Benzoate degradation;Tryptophan metabolism;Metabolic pathways;Microbial metabolism in diverse environments;Biosynthesis of antibiotics;	IPR009100;IPR009075;IPR006091;IPR013786;	Acyl-CoA dehydrogenase/oxidase, N-terminal and middle domain;Acyl-CoA dehydrogenase/oxidase C-terminal;Acyl-CoA oxidase/dehydrogenase, central domain;Acyl-CoA dehydrogenase/oxidase, N-terminal;	mitochondria	7297127	467	E	[E] Amino acid transport and metabolism;
T5ALW9	Serine hydroxymethyltransferase OS=Ophiocordyceps sinensis (strain Co18 / CGMCC 3.14243) OX=911162 GN=OCS_01547 PE=3 SV=1	1.079	1.095	1.046	0.81	1.23	1.027	1.455	0.978	0.958	1.098	1.069	0.85	1.01601	0.906084	1.12651	0.122869	1.14455	0.353692	GO:0006732;GO:0006730;GO:0019752;GO:0034641;GO:0006807;GO:0044237;GO:0009069;GO:0046653;GO:0044699;GO:0044710;GO:0051186;GO:0006563;GO:0006544;GO:0006520;GO:0035999;GO:0042558;GO:0071704;GO:1901360;GO:1901605;GO:0006760;GO:0009987;GO:0006725;GO:0044763;GO:0008152;GO:0043436;GO:0046483;GO:0044238;GO:1901564;GO:0006575;GO:0006082;GO:0043603;GO:0008150;GO:0044281;	coenzyme metabolic process;one-carbon metabolic process;carboxylic acid metabolic process;cellular nitrogen compound metabolic process;nitrogen compound metabolic process;cellular metabolic process;serine family amino acid metabolic process;tetrahydrofolate metabolic process;single-organism process;single-organism metabolic process;cofactor metabolic process;L-serine metabolic process;glycine met…	5;4;6;4;3;3;6;6;2;3;4;7;7;4;5;5;3;4;5;5;2;4;3;2;5;4;3;4;4;4;5;1;4;	GO:0005737;GO:0044464;GO:0005623;GO:0005622;GO:0005575;GO:0044424;	cytoplasm;cell part;cell;intracellular;cellular_component;intracellular part;	4;2;2;3;1;3;	GO:0030170;GO:1901363;GO:0003674;GO:0043167;GO:0016742;GO:0016740;GO:0016741;GO:0043168;GO:0003824;GO:0004372;GO:0048037;GO:0097159;GO:0005488;	pyridoxal phosphate binding;heterocyclic compound binding;molecular_function;ion binding;hydroxymethyl-, formyl- and related transferase activity;transferase activity;transferase activity, transferring one-carbon groups;anion binding;catalytic activity;glycine hydroxymethyltransferase activity;cofactor binding;organic cyclic compound binding;binding;	4;3;1;3;5;3;4;4;2;6;3;3;2;	K00600	map00260;map00460;map00630;map00670;map00680;map01100;map01110;map01120;map01130;map01200;map01230;	Glycine, serine and threonine metabolism;Cyanoamino acid metabolism;Glyoxylate and dicarboxylate metabolism;One carbon pool by folate;Methane metabolism;Metabolic pathways;Biosynthesis of secondary metabolites;Microbial metabolism in diverse environments;Biosynthesis of antibiotics;Carbon metabolism;Biosynthesis of amino acids;	IPR001085;IPR015424;IPR019798;IPR015422;IPR015421;	Serine hydroxymethyltransferase;Pyridoxal phosphate-dependent transferase;Serine hydroxymethyltransferase, pyridoxal phosphate binding site;Pyridoxal phosphate-dependent transferase, subdomain 2;Pyridoxal phosphate-dependent transferase, major region, subdomain 1;	cytosol	YLR058c	713	E	[E] Amino acid transport and metabolism;
T5A9A8	Guanine deaminase OS=Ophiocordyceps sinensis (strain Co18 / CGMCC 3.14243) OX=911162 GN=OCS_05957 PE=4 SV=1	nan	nan	nan	nan	nan	nan	nan	nan	nan	nan	nan	nan	nan	nan	nan	nan	nan	nan	GO:0044712;GO:0044237;GO:0044248;GO:0034641;GO:0006807;GO:0046113;GO:0072521;GO:1901360;GO:1901361;GO:0044710;GO:0072523;GO:1901565;GO:0071704;GO:0044699;GO:0044281;GO:0006139;GO:0019439;GO:0009987;GO:0006725;GO:1901575;GO:0046700;GO:0008150;GO:0008152;GO:0046098;GO:0009056;GO:0055086;GO:0046483;GO:0044238;GO:1901564;GO:0044270;GO:0009112;GO:0044763;GO:0006144;GO:0006145;GO:0006147;	single-organism catabolic process;cellular metabolic process;cellular catabolic process;cellular nitrogen compound metabolic process;nitrogen compound metabolic process;nucleobase catabolic process;purine-containing compound metabolic process;organic cyclic compound metabolic process;organic cyclic compound catabolic process;single-organism metabolic process;purine-containing compound catabolic p…	4;3;4;4;3;5;5;4;5;3;6;5;3;2;4;4;5;2;4;4;5;1;2;7;3;4;4;3;4;5;5;3;6;6;7;	GO:0005737;GO:0005829;GO:0044464;GO:0005623;GO:0005622;GO:0005575;GO:0044444;GO:0044424;	cytoplasm;cytosol;cell part;cell;intracellular;cellular_component;cytoplasmic part;intracellular part;	4;5;2;2;3;1;4;3;	GO:0003674;GO:0008270;GO:0008892;GO:0043169;GO:0046914;GO:0016814;GO:0043167;GO:0019239;GO:0046872;GO:0016787;GO:0003824;GO:0016810;GO:0005488;	molecular_function;zinc ion binding;guanine deaminase activity;cation binding;transition metal ion binding;hydrolase activity, acting on carbon-nitrogen (but not peptide) bonds, in cyclic amidines;ion binding;deaminase activity;metal ion binding;hydrolase activity;catalytic activity;hydrolase activity, acting on carbon-nitrogen (but not peptide) bonds;binding;	1;7;4;4;6;5;3;3;5;3;2;4;2;	K01487	map00230;map01100;	Purine metabolism;Metabolic pathways;	IPR014311;IPR006680;IPR011059;IPR032466;	Guanine deaminase;Amidohydrolase-related;Metal-dependent hydrolase, composite domain;Metal-dependent hydrolase;	mitochondria	SPCC1672.03c	319	FQ	[F] Nucleotide transport and metabolism;[Q] Secondary metabolites biosynthesis, transport and catabolism;
T5A9A9	Tyrosine--tRNA ligase OS=Ophiocordyceps sinensis (strain Co18 / CGMCC 3.14243) OX=911162 GN=OCS_05279 PE=3 SV=1	0.52	1.508	1.121	0.585	0.952	0.877	1.675	0.858	0.638	0.95	1.1	0.942	0.844274	0.58882	1.23477	0.274783	1.04248	0.897634	GO:0044281;GO:1901360;GO:0044710;GO:0043043;GO:0043436;GO:0046483;GO:1901564;GO:1901566;GO:0019538;GO:0043038;GO:0043039;GO:0006807;GO:0034660;GO:0043170;GO:0044267;GO:0044260;GO:0008150;GO:0008152;GO:0016070;GO:0016071;GO:0044271;GO:0043603;GO:0006518;GO:0006437;GO:0044249;GO:0034641;GO:0034645;GO:0044699;GO:0006139;GO:0009987;GO:0006725;GO:0043604;GO:0006082;GO:0019752;GO:0090304;GO:0006399;GO:…	small molecule metabolic process;organic cyclic compound metabolic process;single-organism metabolic process;peptide biosynthetic process;oxoacid metabolic process;heterocycle metabolic process;organonitrogen compound metabolic process;organonitrogen compound biosynthetic process;protein metabolic process;amino acid activation;tRNA aminoacylation;nitrogen compound metabolic process;ncRNA metaboli…	4;4;3;6;5;4;4;5;4;5;6;3;6;4;5;4;1;2;5;6;5;5;5;8;4;4;5;2;4;2;4;6;4;6;5;7;4;3;5;4;3;5;3;3;3;7;6;6;7;	GO:0031974;GO:0043231;GO:0043233;GO:0044429;GO:0044424;GO:0044422;GO:0043229;GO:0043227;GO:0043226;GO:0005737;GO:0044446;GO:0044444;GO:0005739;GO:0044464;GO:0005623;GO:0005622;GO:0005759;GO:0005575;GO:0070013;	membrane-enclosed lumen;intracellular membrane-bounded organelle;organelle lumen;mitochondrial part;intracellular part;organelle part;intracellular organelle;membrane-bounded organelle;organelle;cytoplasm;intracellular organelle part;cytoplasmic part;mitochondrion;cell part;cell;intracellular;mitochondrial matrix;cellular_component;intracellular organelle lumen;	2;4;3;4;3;2;3;3;2;4;3;4;5;2;2;3;5;1;4;	GO:1901363;GO:0004812;GO:0000166;GO:0097367;GO:0003674;GO:0005488;GO:0003676;GO:0004831;GO:1901265;GO:0032549;GO:0017076;GO:0005524;GO:0003824;GO:0097159;GO:0032559;GO:0032555;GO:0032550;GO:0032553;GO:0035639;GO:0043168;GO:0043167;GO:0030554;GO:0003723;GO:0001883;GO:0001882;GO:0036094;GO:0016874;GO:0016875;GO:0016876;	heterocyclic compound binding;aminoacyl-tRNA ligase activity;nucleotide binding;carbohydrate derivative binding;molecular_function;binding;nucleic acid binding;tyrosine-tRNA ligase activity;nucleoside phosphate binding;ribonucleoside binding;purine nucleotide binding;ATP binding;catalytic activity;organic cyclic compound binding;adenyl ribonucleotide binding;purine ribonucleotide binding;purine r…	3;6;4;3;1;2;4;7;4;5;5;6;2;3;6;5;6;4;5;4;3;6;5;5;4;3;3;4;5;	K01866	map00970;	Aminoacyl-tRNA biosynthesis;	IPR002942;IPR014729;IPR001412;IPR032005;IPR002307;IPR002305;IPR024088;	RNA-binding S4 domain;Rossmann-like alpha/beta/alpha sandwich fold;Aminoacyl-tRNA synthetase, class I, conserved site;Tyrosyl-tRNA synthetase, C-terminal;Tyrosine-tRNA ligase;Aminoacyl-tRNA synthetase, class Ic;Tyrosine-tRNA ligase, bacterial-type;	mitochondria	SPCC576.06c	164	J	[J] Translation, ribosomal structure and biogenesis;
T5AM72	Uncharacterized protein OS=Ophiocordyceps sinensis (strain Co18 / CGMCC 3.14243) OX=911162 GN=OCS_00630 PE=4 SV=1	nan	nan	nan	nan	nan	nan	nan	nan	nan	nan	nan	nan	nan	nan	nan	nan	nan	nan															mitochondria
T5AJG1	A-pheromone processing metallopeptidase Ste23 OS=Ophiocordyceps sinensis (strain Co18 / CGMCC 3.14243) OX=911162 GN=OCS_02388 PE=4 SV=1	nan	nan	nan	1.221	0.988	1.188	0.916	1.085	1.379	nan	nan	nan	1.03087	0.859995	0.80756	0.147536	0.83249	0.354613	GO:0019953;GO:0007323;GO:0007049;GO:0000747;GO:0000746;GO:0051321;GO:0000003;GO:0071704;GO:0010467;GO:0044699;GO:0006508;GO:0051704;GO:0009987;GO:0022414;GO:0044764;GO:0008150;GO:0008152;GO:0071432;GO:0044238;GO:0044703;GO:0044702;GO:0051604;GO:0019538;GO:0043170;GO:0044763;	sexual reproduction;peptide pheromone maturation;cell cycle;conjugation with cellular fusion;conjugation;meiotic cell cycle;reproduction;organic substance metabolic process;gene expression;single-organism process;proteolysis;multi-organism process;cellular process;reproductive process;multi-organism cellular process;biological_process;metabolic process;peptide mating pheromone maturation involved…	3;6;4;4;4;3;2;3;5;2;5;2;2;2;3;1;2;3;3;3;3;5;4;4;3;	GO:0005622;GO:0005737;GO:0005829;GO:0044464;GO:0005623;GO:0005575;GO:0044444;GO:0044424;	intracellular;cytoplasm;cytosol;cell part;cell;cellular_component;cytoplasmic part;intracellular part;	3;4;5;2;2;1;4;3;	GO:0004175;GO:0046872;GO:0008237;GO:0003674;GO:0005488;GO:0008233;GO:0043169;GO:0043167;GO:0016787;GO:0004222;GO:0003824;GO:0070011;	endopeptidase activity;metal ion binding;metallopeptidase activity;molecular_function;binding;peptidase activity;cation binding;ion binding;hydrolase activity;metalloendopeptidase activity;catalytic activity;peptidase activity, acting on L-amino acid peptides;	6;5;6;1;2;4;4;3;3;7;2;5;	K01408	map05010;	Alzheimer's disease;	IPR007863;IPR011249;IPR011765;IPR032632;	Peptidase M16, C-terminal;Metalloenzyme, LuxS/M16 peptidase-like;Peptidase M16, N-terminal;Peptidase M16, middle/third domain;	nucleus	SPACUNK4.12c	709	O	[O] Posttranslational modification, protein turnover, chaperones;
T5ACF2	Dienelactone hydrolase OS=Ophiocordyceps sinensis (strain Co18 / CGMCC 3.14243) OX=911162 GN=OCS_04768 PE=4 SV=1	2.534	0.746	0.711	2.176	0.892	0.529	2.451	0.702	0.497	1.631	0.933	0.641	2.68622	0.000617339	1.37637	0.0240916	3.69722	0.000262188													IPR002925;IPR029058;	Dienelactone hydrolase;Alpha/Beta hydrolase fold;	cytosol	At3g23600	77	R	[R] General function prediction only;
T5A9A2	Ribosomal protein S7 OS=Ophiocordyceps sinensis (strain Co18 / CGMCC 3.14243) OX=911162 GN=OCS_05143 PE=3 SV=1	0.933	0.949	0.907	1.052	0.898	0.888	0.79	0.941	0.979	0.931	1.039	1.046	0.968382	0.63877	1.00183	0.971326	0.97016	0.67459	GO:0022607;GO:0043933;GO:0006807;GO:0000028;GO:0044249;GO:0034622;GO:0043043;GO:0071840;GO:0071826;GO:1901564;GO:0044260;GO:0042274;GO:0043603;GO:0042255;GO:0042254;GO:0016043;GO:0065003;GO:0071704;GO:0010467;GO:0022618;GO:0022613;GO:0044267;GO:1901566;GO:0043170;GO:1901576;GO:0009987;GO:0009058;GO:0034645;GO:0009059;GO:0008150;GO:0008152;GO:0044271;GO:0070925;GO:0006518;GO:0043604;GO:0006996;GO:…	cellular component assembly;macromolecular complex subunit organization;nitrogen compound metabolic process;ribosomal small subunit assembly;cellular biosynthetic process;cellular macromolecular complex assembly;peptide biosynthetic process;cellular component organization or biogenesis;ribonucleoprotein complex subunit organization;organonitrogen compound metabolic process;cellular macromolecule …	4;4;3;6;4;6;6;2;5;4;4;5;5;6;5;3;5;3;5;5;4;5;5;4;4;2;3;5;5;1;2;5;5;5;6;4;3;4;4;3;3;6;	GO:0044445;GO:0022626;GO:0015935;GO:1990904;GO:0043229;GO:0043228;GO:0043226;GO:0022627;GO:0005737;GO:0044446;GO:0030529;GO:0044391;GO:0032991;GO:0005840;GO:0043232;GO:0005829;GO:0044464;GO:0005623;GO:0005622;GO:0005575;GO:0044444;GO:0044424;GO:0044422;	cytosolic part;cytosolic ribosome;small ribosomal subunit;ribonucleoprotein complex;intracellular organelle;non-membrane-bounded organelle;organelle;cytosolic small ribosomal subunit;cytoplasm;intracellular organelle part;intracellular ribonucleoprotein complex;ribosomal subunit;macromolecular complex;ribosome;intracellular non-membrane-bounded organelle;cytosol;cell part;cell;intracellular;cellu…	5;6;5;3;3;3;2;6;4;3;4;4;2;5;4;5;2;2;3;1;4;3;2;	GO:1901363;GO:0003674;GO:0005488;GO:0003676;GO:0019843;GO:0003735;GO:0005198;GO:0044822;GO:0097159;GO:0003723;GO:0003729;	heterocyclic compound binding;molecular_function;binding;nucleic acid binding;rRNA binding;structural constituent of ribosome;structural molecule activity;poly(A) RNA binding;organic cyclic compound binding;RNA binding;mRNA binding;	3;1;2;4;6;3;2;6;3;5;7;	K02989	map03010;	Ribosome;	IPR020606;IPR000235;IPR023798;IPR005716;	Ribosomal protein S7, conserved site;Ribosomal protein S5/S7;Ribosomal protein S7 domain;Ribosomal protein S5/S7, eukaryotic/archaeal;	cytosol	YJR123w	314	J	[J] Translation, ribosomal structure and biogenesis;
T5A9A5	Trm112p-like protein OS=Ophiocordyceps sinensis (strain Co18 / CGMCC 3.14243) OX=911162 GN=OCS_05896 PE=4 SV=1	2.423	0.716	0.852	1.677	0.771	0.77	1.777	0.788	0.778	1.501	0.748	0.897	2.44063	0.00166711	0.91689	0.0922512	2.23779	0.00241311	GO:0006479;GO:0036265;GO:0031167;GO:0036260;GO:0009452;GO:0009451;GO:0090304;GO:0034641;GO:0006807;GO:0008033;GO:0034660;GO:1901360;GO:0019538;GO:0030488;GO:0044260;GO:0042254;GO:0071704;GO:0010467;GO:0071840;GO:0006400;GO:0070475;GO:0070476;GO:0032259;GO:0006364;GO:0034470;GO:0006139;GO:0008213;GO:0009987;GO:0006725;GO:0006464;GO:0022613;GO:0043412;GO:0036211;GO:0008150;GO:0008152;GO:0001510;GO:…	protein methylation;RNA (guanine-N7)-methylation;rRNA methylation;RNA capping;7-methylguanosine RNA capping;RNA modification;nucleic acid metabolic process;cellular nitrogen compound metabolic process;nitrogen compound metabolic process;tRNA processing;ncRNA metabolic process;organic cyclic compound metabolic process;protein metabolic process;tRNA methylation;cellular macromolecule metabolic proc…	5;6;6;7;8;6;5;4;3;8;6;4;4;6;4;5;3;5;2;7;7;7;3;6;7;4;7;2;4;6;4;5;5;1;2;5;5;4;5;3;7;7;3;4;7;3;4;6;6;	GO:0005623;GO:0005622;GO:0043227;GO:0043226;GO:0005737;GO:0005634;GO:0043231;GO:0005829;GO:0044464;GO:0043229;GO:0005575;GO:0044444;GO:0044424;	cell;intracellular;membrane-bounded organelle;organelle;cytoplasm;nucleus;intracellular membrane-bounded organelle;cytosol;cell part;intracellular organelle;cellular_component;cytoplasmic part;intracellular part;	2;3;3;2;4;5;4;5;2;3;1;4;3;				K15448			IPR005651;	Uncharacterised protein family UPF0434/Trm112;	cytosol	SPAC31A2.02	122	S	[S] Function unknown;
T5AL24	RSC complex subunit Rsc9 OS=Ophiocordyceps sinensis (strain Co18 / CGMCC 3.14243) OX=911162 GN=OCS_01177 PE=4 SV=1	nan	nan	nan	nan	nan	nan	nan	nan	nan	nan	nan	nan	nan	nan	nan	nan	nan	nan	GO:0080090;GO:0019222;GO:1901362;GO:1901360;GO:0098781;GO:0006364;GO:0034470;GO:0060255;GO:2001141;GO:0046483;GO:0019438;GO:0016568;GO:0034660;GO:0097659;GO:1901576;GO:0044260;GO:0042254;GO:0016043;GO:0006360;GO:0065007;GO:0071840;GO:0006366;GO:0018130;GO:0009889;GO:0009303;GO:0050794;GO:0008150;GO:0008152;GO:0034654;GO:0016070;GO:0016072;GO:0044271;GO:0006355;GO:0010556;GO:0032774;GO:0044249;GO:…	regulation of primary metabolic process;regulation of metabolic process;organic cyclic compound biosynthetic process;organic cyclic compound metabolic process;ncRNA transcription;rRNA processing;ncRNA processing;regulation of macromolecule metabolic process;regulation of RNA biosynthetic process;heterocycle metabolic process;aromatic compound biosynthetic process;chromatin modification;ncRNA meta…	4;3;5;4;7;6;7;4;6;4;5;6;6;7;4;4;5;3;7;2;2;7;5;4;8;3;1;2;5;5;7;5;6;5;6;4;4;5;4;4;2;4;7;7;5;4;3;8;4;5;4;5;5;6;2;3;5;7;5;6;5;3;5;4;4;3;5;3;3;6;	GO:0031974;GO:0031981;GO:0000790;GO:0043234;GO:0043231;GO:0043232;GO:0043233;GO:0005829;GO:0044428;GO:0044424;GO:0044427;GO:0043229;GO:0043228;GO:0000785;GO:0000228;GO:0005622;GO:0043227;GO:0043226;GO:0044446;GO:0044444;GO:0044422;GO:0005737;GO:0070603;GO:0005634;GO:0044454;GO:0044464;GO:0005623;GO:0005694;GO:0016586;GO:0032991;GO:0005575;GO:0070013;	membrane-enclosed lumen;nuclear lumen;nuclear chromatin;protein complex;intracellular membrane-bounded organelle;intracellular non-membrane-bounded organelle;organelle lumen;cytosol;nuclear part;intracellular part;chromosomal part;intracellular organelle;non-membrane-bounded organelle;chromatin;nuclear chromosome;intracellular;membrane-bounded organelle;organelle;intracellular organelle part;cyto…	2;5;4;3;4;4;3;5;4;3;4;3;3;3;5;3;3;2;3;4;2;4;4;5;5;2;2;5;5;2;1;4;	GO:1901363;GO:0005488;GO:0003676;GO:0003677;GO:0097159;GO:0003674;	heterocyclic compound binding;binding;nucleic acid binding;DNA binding;organic cyclic compound binding;molecular_function;	3;2;4;5;3;1;	K11763			IPR003150;IPR016024;IPR011989;	DNA-binding RFX-type winged-helix domain;Armadillo-type fold;Armadillo-like helical;	mitochondria
T5AL25	Aspartate carbamoyltransferase catalytic subunit OS=Ophiocordyceps sinensis (strain Co18 / CGMCC 3.14243) OX=911162 GN=OCS_01001 PE=4 SV=1	nan	nan	nan	nan	nan	nan	nan	nan	nan	nan	nan	nan	nan	nan	nan	nan	nan	nan	GO:0080090;GO:0019222;GO:0009218;GO:0009165;GO:0044281;GO:0044283;GO:0046134;GO:1901362;GO:0046131;GO:1901360;GO:0044710;GO:0044711;GO:0019856;GO:0044205;GO:0006541;GO:0048519;GO:0019627;GO:0009174;GO:0009173;GO:0043436;GO:0042455;GO:0046483;GO:1901564;GO:1901566;GO:0016053;GO:0019438;GO:0009163;GO:0009892;GO:0009161;GO:0045984;GO:0006807;GO:0009064;GO:1901576;GO:0006206;GO:0006207;GO:0065007;GO:…	regulation of primary metabolic process;regulation of metabolic process;pyrimidine ribonucleotide metabolic process;nucleotide biosynthetic process;small molecule metabolic process;small molecule biosynthetic process;pyrimidine nucleoside biosynthetic process;organic cyclic compound biosynthetic process;pyrimidine ribonucleoside metabolic process;organic cyclic compound metabolic process;single-o…	4;3;7;6;4;5;7;5;7;4;3;4;6;10;7;2;4;8;8;5;7;4;4;5;5;5;6;3;7;6;3;6;4;6;7;2;2;4;5;6;7;7;3;1;2;5;5;5;5;5;6;8;6;6;5;6;5;4;4;4;7;6;6;6;4;9;5;6;2;4;7;4;6;4;5;5;4;7;7;4;4;6;6;5;4;5;8;5;4;8;7;2;3;5;5;5;8;3;3;5;4;6;3;3;4;5;4;6;3;5;	GO:0031224;GO:0016021;GO:0016020;GO:0043231;GO:0005829;GO:0044424;GO:0043229;GO:0043227;GO:0043226;GO:0044444;GO:0005737;GO:0005739;GO:0044464;GO:0005623;GO:0005622;GO:0044425;GO:0005575;	intrinsic component of membrane;integral component of membrane;membrane;intracellular membrane-bounded organelle;cytosol;intracellular part;intracellular organelle;membrane-bounded organelle;organelle;cytoplasmic part;cytoplasm;mitochondrion;cell part;cell;intracellular;membrane part;cellular_component;	3;4;2;4;5;3;3;3;2;4;4;5;2;2;3;2;1;	GO:0043169;GO:0000166;GO:0016743;GO:0016740;GO:0016741;GO:0004087;GO:0004088;GO:0046872;GO:0097367;GO:0003922;GO:0017076;GO:0016812;GO:0043177;GO:0016810;GO:0016787;GO:0003674;GO:0016884;GO:1901265;GO:1901363;GO:0032549;GO:0005524;GO:0003824;GO:0004151;GO:0016597;GO:0097159;GO:0032559;GO:0032555;GO:0032550;GO:0032553;GO:0004070;GO:0035639;GO:0043167;GO:0030554;GO:0005488;GO:0031406;GO:0001883;GO:…	cation binding;nucleotide binding;carboxyl- or carbamoyltransferase activity;transferase activity;transferase activity, transferring one-carbon groups;carbamoyl-phosphate synthase (ammonia) activity;carbamoyl-phosphate synthase (glutamine-hydrolyzing) activity;metal ion binding;carbohydrate derivative binding;GMP synthase (glutamine-hydrolyzing) activity;purine nucleotide binding;hydrolase activi…	4;4;5;3;4;5;6;5;3;6;5;5;4;4;3;1;5;4;3;5;6;2;6;6;3;6;5;6;4;6;5;3;6;2;5;5;4;3;4;3;4;	K11541	map00240;map00250;map01100;	Pyrimidine metabolism;"Alanine, aspartate and glutamate metabolism";Metabolic pathways;	IPR017926;IPR029062;IPR006275;IPR005479;IPR011761;IPR006130;IPR016185;IPR013815;IPR005480;IPR005483;IPR011607;IPR035686;IPR006131;	Glutamine amidotransferase;Class I glutamine amidotransferase-like;Carbamoyl-phosphate synthase, large subunit;Carbamoyl-phosphate synthetase large subunit-like, ATP-binding domain;ATP-grasp fold;Aspartate/ornithine carbamoyltransferase;Pre-ATP-grasp domain;ATP-grasp fold, subdomain 1;Carbamoyl-phosphate synthetase, large subunit oligomerisation domain;Carbamoyl-phosphate synthase large subunit, …	cytosol	SPAC22G7.06c	1969	R	[R] General function prediction only;
T5AHW1	Uncharacterized protein OS=Ophiocordyceps sinensis (strain Co18 / CGMCC 3.14243) OX=911162 GN=OCS_02122 PE=4 SV=1	nan	nan	nan	nan	nan	nan	nan	nan	nan	nan	nan	nan	nan	nan	nan	nan	nan	nan															nucleus
T5AHW7	Flavin-containing monooxygenase OS=Ophiocordyceps sinensis (strain Co18 / CGMCC 3.14243) OX=911162 GN=OCS_02938 PE=4 SV=1	1.327	1.018	0.83	1.719	0.945	0.799	1.531	0.985	0.739	1.412	0.984	0.885	1.52314	0.000996049	1.20873	0.00244684	1.84107	0.00027407	GO:0044249;GO:0044710;GO:0065007;GO:0044699;GO:0065008;GO:0042445;GO:0009987;GO:0042446;GO:0010817;GO:0009058;GO:0008152;GO:0055114;GO:0044237;GO:0009850;GO:0009851;GO:0008150;	cellular biosynthetic process;single-organism metabolic process;biological regulation;single-organism process;regulation of biological quality;hormone metabolic process;cellular process;hormone biosynthetic process;regulation of hormone levels;biosynthetic process;metabolic process;oxidation-reduction process;cellular metabolic process;auxin metabolic process;auxin biosynthetic process;biological…	4;3;2;2;3;3;2;4;4;3;2;4;3;4;5;1;				GO:0004497;GO:0004499;GO:0003674;GO:0005488;GO:0043167;GO:1901363;GO:1901265;GO:0016491;GO:0043168;GO:0050662;GO:0050661;GO:0050660;GO:0016709;GO:0016705;GO:0000166;GO:0036094;GO:0003824;GO:0048037;GO:0097159;	monooxygenase activity;N,N-dimethylaniline monooxygenase activity;molecular_function;binding;ion binding;heterocyclic compound binding;nucleoside phosphate binding;oxidoreductase activity;anion binding;coenzyme binding;NADP binding;flavin adenine dinucleotide binding;oxidoreductase activity, acting on paired donors, with incorporation or reduction of molecular oxygen, NAD(P)H as one donor, and in…	4;6;1;2;3;3;4;3;4;4;5;5;5;4;4;3;2;3;3;				IPR023753;	FAD/NAD(P)-binding domain;	cytosol	111022661	535	P	[P] Inorganic ion transport and metabolism;	COG2072	Predicted flavoprotein CzcO associated with the cation diffusion facilitator CzcD
T5AB13	ATP-dependent DNA helicase recQ OS=Ophiocordyceps sinensis (strain Co18 / CGMCC 3.14243) OX=911162 GN=OCS_04505 PE=4 SV=1	nan	nan	nan	nan	nan	nan	nan	nan	nan	nan	nan	nan	nan	nan	nan	nan	nan	nan	GO:0009991;GO:0034645;GO:0090304;GO:0044249;GO:0034641;GO:0006807;GO:0009432;GO:1901576;GO:1901360;GO:0006139;GO:0051716;GO:0044260;GO:0071704;GO:0006260;GO:0044699;GO:0071496;GO:0006281;GO:0009987;GO:0006725;GO:0044710;GO:0006974;GO:0006950;GO:0009059;GO:0008150;GO:0008152;GO:0007154;GO:0046483;GO:0006310;GO:0044238;GO:0031668;GO:0009605;GO:0050896;GO:0009058;GO:0044237;GO:0043170;GO:0033554;GO:…	response to extracellular stimulus;cellular macromolecule biosynthetic process;nucleic acid metabolic process;cellular biosynthetic process;cellular nitrogen compound metabolic process;nitrogen compound metabolic process;SOS response;organic substance biosynthetic process;organic cyclic compound metabolic process;nucleobase-containing compound metabolic process;cellular response to stimulus;cellu…	4;5;5;4;4;3;5;4;4;4;3;4;3;6;2;4;4;2;4;3;5;3;5;1;2;4;4;6;3;4;3;2;3;3;4;4;5;3;	GO:0005623;GO:0005622;GO:0044464;GO:0005575;	cell;intracellular;cell part;cellular_component;	2;3;2;1;	GO:0000166;GO:0008026;GO:0035639;GO:0016817;GO:0003674;GO:0003677;GO:0003678;GO:0001883;GO:1901363;GO:0001882;GO:0043168;GO:0042623;GO:0005524;GO:0036094;GO:0043167;GO:0043140;GO:0032549;GO:0017076;GO:0008094;GO:0003676;GO:0016787;GO:0016818;GO:0004003;GO:1901265;GO:0017111;GO:0003824;GO:0004386;GO:0032555;GO:0030554;GO:0097367;GO:0097159;GO:0016462;GO:0032559;GO:0032553;GO:0070035;GO:0043138;GO:…	nucleotide binding;ATP-dependent helicase activity;purine ribonucleoside triphosphate binding;hydrolase activity, acting on acid anhydrides;molecular_function;DNA binding;DNA helicase activity;purine nucleoside binding;heterocyclic compound binding;nucleoside binding;anion binding;ATPase activity, coupled;ATP binding;small molecule binding;ion binding;ATP-dependent 3'-5' DNA helicase activity;rib…	4;10;5;4;1;5;9;5;3;4;4;9;6;3;3;11;5;5;10;4;3;5;10;4;7;2;8;5;6;3;3;6;6;4;9;10;6;8;2;				IPR004589;IPR011545;IPR001650;IPR014001;IPR011991;IPR027417;	DNA helicase, ATP-dependent, RecQ type;DEAD/DEAH box helicase domain;Helicase, C-terminal;Helicase superfamily 1/2, ATP-binding domain;Winged helix-turn-helix DNA-binding domain;P-loop containing nucleoside triphosphate hydrolase;	nucleus	521462185	390	L	[L] Replication, recombination and repair;	COG0514	Superfamily II DNA helicase RecQ
T4ZZ30	Ribosomal protein L22/L17, eukaryotic/archaeal OS=Ophiocordyceps sinensis (strain Co18 / CGMCC 3.14243) OX=911162 GN=OCS_05886 PE=3 SV=1	0.905	1.013	1.152	0.576	1.13	1.216	0.935	1.058	1.103	0.694	1.147	1.178	0.715272	0.0147921	0.93525	0.103907	0.66896	0.00500794	GO:1901564;GO:0044249;GO:0044237;GO:0034645;GO:0044260;GO:0043043;GO:0071704;GO:0010467;GO:0044267;GO:1901566;GO:0043170;GO:1901576;GO:0009987;GO:0009058;GO:0009059;GO:0008150;GO:0008152;GO:0044271;GO:0043604;GO:0044238;GO:0019538;GO:0034641;GO:0006807;GO:0043603;GO:0006518;GO:0006412;	organonitrogen compound metabolic process;cellular biosynthetic process;cellular metabolic process;cellular macromolecule biosynthetic process;cellular macromolecule metabolic process;peptide biosynthetic process;organic substance metabolic process;gene expression;cellular protein metabolic process;organonitrogen compound biosynthetic process;macromolecule metabolic process;organic substance bios…	4;4;3;5;4;6;3;5;5;5;4;4;2;3;5;1;2;5;6;3;4;4;3;5;5;6;	GO:0015934;GO:0044464;GO:0043229;GO:0043228;GO:0043226;GO:0005737;GO:0044446;GO:0030529;GO:0044391;GO:0032991;GO:0005840;GO:0043232;GO:1990904;GO:0005623;GO:0005622;GO:0005575;GO:0044444;GO:0044424;GO:0044422;	large ribosomal subunit;cell part;intracellular organelle;non-membrane-bounded organelle;organelle;cytoplasm;intracellular organelle part;intracellular ribonucleoprotein complex;ribosomal subunit;macromolecular complex;ribosome;intracellular non-membrane-bounded organelle;ribonucleoprotein complex;cell;intracellular;cellular_component;cytoplasmic part;intracellular part;organelle part;	5;2;3;3;2;4;3;4;4;2;5;4;3;2;3;1;4;3;2;	GO:0003674;GO:0005198;GO:0003735;	molecular_function;structural molecule activity;structural constituent of ribosome;	1;2;3;	K02880	map03010;	Ribosome;	IPR001063;IPR005721;IPR018260;	Ribosomal protein L22/L17;Ribosomal protein L22/L17, eukaryotic/archaeal;Ribosomal protein L22/L17, conserved site;	nucleus	YKL180w	237	J	[J] Translation, ribosomal structure and biogenesis;
T5AQ91	Phosphatidylserine decarboxylase proenzyme 2 OS=Ophiocordyceps sinensis (strain Co18 / CGMCC 3.14243) OX=911162 GN=PSD2 PE=3 SV=1	1.9	0.68	0.827	1.365	0.932	0.878	1.438	0.918	0.962	1.412	0.705	1.094	1.89025	0.00226359	0.86014	0.190462	1.6259	0.00522958	GO:0044281;GO:0044283;GO:0044710;GO:0046337;GO:0046486;GO:1901564;GO:1901566;GO:0019538;GO:0019637;GO:0006807;GO:1901576;GO:0097164;GO:0006629;GO:0009308;GO:0044711;GO:0042439;GO:0008152;GO:0006576;GO:0090407;GO:0051604;GO:0008654;GO:0016540;GO:0008150;GO:1901617;GO:1901615;GO:0044249;GO:0034641;GO:0044699;GO:0006508;GO:0006646;GO:0006644;GO:0046165;GO:0009987;GO:0044106;GO:0016485;GO:0044255;GO:…	small molecule metabolic process;small molecule biosynthetic process;single-organism metabolic process;phosphatidylethanolamine metabolic process;glycerolipid metabolic process;organonitrogen compound metabolic process;organonitrogen compound biosynthetic process;protein metabolic process;organophosphate metabolic process;nitrogen compound metabolic process;organic substance biosynthetic process;…	4;5;3;7;5;4;5;4;4;3;4;4;4;5;4;4;2;6;5;5;5;7;1;5;4;4;4;2;5;7;5;6;2;5;6;4;4;5;6;5;6;6;5;3;5;3;3;5;3;3;5;4;	GO:0031984;GO:0005773;GO:0005774;GO:0005795;GO:0005794;GO:0032153;GO:0043231;GO:0005829;GO:0044422;GO:0043229;GO:0005622;GO:0043227;GO:0043226;GO:0044431;GO:0044437;GO:0005737;GO:0044424;GO:0012505;GO:0000139;GO:0044446;GO:0044444;GO:0098852;GO:0044440;GO:0000324;GO:0000323;GO:0000322;GO:0000329;GO:0010008;GO:0031090;GO:0044464;GO:0005623;GO:0098805;GO:0098588;GO:0016020;GO:0005575;GO:0098791;GO:…	organelle subcompartment;vacuole;vacuolar membrane;Golgi stack;Golgi apparatus;cell division site;intracellular membrane-bounded organelle;cytosol;organelle part;intracellular organelle;intracellular;membrane-bounded organelle;organelle;Golgi apparatus part;vacuolar part;cytoplasm;intracellular part;endomembrane system;Golgi membrane;intracellular organelle part;cytoplasmic part;lytic vacuole mem…	4;5;4;5;4;3;4;5;2;3;3;3;2;4;4;4;3;3;5;3;4;5;5;7;6;6;6;5;3;2;2;3;4;2;1;5;4;	GO:0005543;GO:0003674;GO:0005488;GO:0016830;GO:0016831;GO:0043168;GO:0016829;GO:0043167;GO:0008289;GO:0004609;GO:0003824;	phospholipid binding;molecular_function;binding;carbon-carbon lyase activity;carboxy-lyase activity;anion binding;lyase activity;ion binding;lipid binding;phosphatidylserine decarboxylase activity;catalytic activity;	4;1;2;4;5;4;3;3;3;6;2;	K01613	map00564;map01100;map01110;	Glycerophospholipid metabolism;Metabolic pathways;Biosynthesis of secondary metabolites;	IPR018247;IPR033179;IPR033177;IPR003817;IPR011992;IPR000008;IPR002048;	EF-Hand 1, calcium-binding site;Phosphatidylserine decarboxylase, prokaryotic type 2;Phosphatidylserine decarboxylase;Phosphatidylserine decarboxylase-related;EF-hand domain pair;C2 domain;EF-hand domain;	mitochondria	SPAC31G5.15	637	I	[I] Lipid transport and metabolism;
T5AQ96	Zn(2)-C6 fungal-type DNA-binding domain protein OS=Ophiocordyceps sinensis (strain Co18 / CGMCC 3.14243) OX=911162 GN=OCS_00255 PE=4 SV=1	nan	nan	nan	nan	nan	nan	nan	nan	nan	0.65	1.465	0.749	0.443685	nan	1.95594	nan	0.86782	nan	GO:0032774;GO:0044237;GO:0044283;GO:0006139;GO:0090304;GO:0044249;GO:0034641;GO:0006807;GO:0034645;GO:0043170;GO:0097659;GO:0044723;GO:0044710;GO:0044711;GO:1901362;GO:0016051;GO:0071704;GO:0010467;GO:1901360;GO:0046364;GO:0044281;GO:0018130;GO:1901576;GO:0019318;GO:0009987;GO:0006725;GO:0019319;GO:0044260;GO:0009058;GO:0009059;GO:0008150;GO:0008152;GO:0034654;GO:0005975;GO:0046483;GO:0016070;GO:…	RNA biosynthetic process;cellular metabolic process;small molecule biosynthetic process;nucleobase-containing compound metabolic process;nucleic acid metabolic process;cellular biosynthetic process;cellular nitrogen compound metabolic process;nitrogen compound metabolic process;cellular macromolecule biosynthetic process;macromolecule metabolic process;nucleic acid-templated transcription;single-…	6;3;5;4;5;4;4;3;5;4;7;4;3;4;5;5;3;5;4;6;4;5;4;6;2;4;7;4;3;5;1;2;5;4;4;5;3;2;5;8;6;5;5;7;	GO:0043227;GO:0043226;GO:0005634;GO:0043231;GO:0044464;GO:0043229;GO:0005623;GO:0005622;GO:0005575;GO:0044424;	membrane-bounded organelle;organelle;nucleus;intracellular membrane-bounded organelle;cell part;intracellular organelle;cell;intracellular;cellular_component;intracellular part;	3;2;5;4;2;3;2;3;1;3;	GO:1901363;GO:0003674;GO:0005488;GO:0003677;GO:0043169;GO:0046914;GO:0043167;GO:0046872;GO:0003676;GO:0001071;GO:0000981;GO:0003700;GO:0097159;GO:0008270;	heterocyclic compound binding;molecular_function;binding;DNA binding;cation binding;transition metal ion binding;ion binding;metal ion binding;nucleic acid binding;nucleic acid binding transcription factor activity;RNA polymerase II transcription factor activity, sequence-specific DNA binding;transcription factor activity, sequence-specific DNA binding;organic cyclic compound binding;zinc ion bin…	3;1;2;5;4;6;3;5;4;2;4;3;3;7;				IPR001138;	Zn(2)-C6 fungal-type DNA-binding domain;	nucleus
T5AQ94	40S ribosomal protein S0 OS=Ophiocordyceps sinensis (strain Co18 / CGMCC 3.14243) OX=911162 GN=RPS0 PE=3 SV=1	1.245	0.883	0.873	1.28	0.96	0.881	1.581	0.786	0.766	1.413	0.798	0.882	1.61044	0.000919232	1.00735	0.903604	1.62228	0.000625455	GO:0022607;GO:0043933;GO:0006807;GO:0000028;GO:0044249;GO:0044237;GO:0034645;GO:0034622;GO:0043043;GO:0071840;GO:0071826;GO:1901564;GO:0044260;GO:0042274;GO:0042255;GO:0042254;GO:0016043;GO:0065003;GO:0071704;GO:0010467;GO:0022618;GO:0022613;GO:0044267;GO:1901566;GO:0043170;GO:1901576;GO:0009987;GO:0009058;GO:0009059;GO:0008150;GO:0008152;GO:0044271;GO:0070925;GO:0043604;GO:0006996;GO:0044238;GO:…	cellular component assembly;macromolecular complex subunit organization;nitrogen compound metabolic process;ribosomal small subunit assembly;cellular biosynthetic process;cellular metabolic process;cellular macromolecule biosynthetic process;cellular macromolecular complex assembly;peptide biosynthetic process;cellular component organization or biogenesis;ribonucleoprotein complex subunit organiz…	4;4;3;6;4;3;5;6;6;2;5;4;4;5;6;5;3;5;3;5;5;4;5;5;4;4;2;3;5;1;2;5;5;6;4;3;4;4;3;5;5;6;	GO:0044445;GO:0022626;GO:0015935;GO:1990904;GO:0043229;GO:0043228;GO:0030529;GO:0043226;GO:0022627;GO:0005737;GO:0044446;GO:0044391;GO:0032991;GO:0005840;GO:0043232;GO:0005829;GO:0044464;GO:0005623;GO:0005622;GO:0005575;GO:0044444;GO:0044424;GO:0044422;	cytosolic part;cytosolic ribosome;small ribosomal subunit;ribonucleoprotein complex;intracellular organelle;non-membrane-bounded organelle;intracellular ribonucleoprotein complex;organelle;cytosolic small ribosomal subunit;cytoplasm;intracellular organelle part;ribosomal subunit;macromolecular complex;ribosome;intracellular non-membrane-bounded organelle;cytosol;cell part;cell;intracellular;cellu…	5;6;5;3;3;3;4;2;6;4;3;4;2;5;4;5;2;2;3;1;4;3;2;	GO:0003674;GO:0003735;GO:0005198;	molecular_function;structural constituent of ribosome;structural molecule activity;	1;3;2;	K02998	map03010;	Ribosome;	IPR027498;IPR023591;IPR005707;IPR001865;IPR018130;	Ribosomal protein S2, eukaryotic;Ribosomal protein S2, flavodoxin-like domain;Ribosomal protein S2, eukaryotic/archaeal;Ribosomal protein S2;Ribosomal protein S2, conserved site;	cytosol	SPBC685.06	335	J	[J] Translation, ribosomal structure and biogenesis;
T5ANW2	ATP-dependent RNA helicase OS=Ophiocordyceps sinensis (strain Co18 / CGMCC 3.14243) OX=911162 GN=OCS_00857 PE=4 SV=1	2.74	0.771	0.6	0.972	1.282	0.766	1.883	0.943	0.68	1.366	0.869	0.753	1.80102	0.0995824	1.38085	0.0636605	2.48696	0.0350602	GO:0044237;GO:0090304;GO:0006807;GO:0043170;GO:1901360;GO:0016071;GO:0044260;GO:0006396;GO:0071704;GO:0010467;GO:0010501;GO:0008380;GO:0006139;GO:0009987;GO:0006725;GO:0008150;GO:0008152;GO:0034641;GO:0046483;GO:0016070;GO:0044238;GO:0006397;	cellular metabolic process;nucleic acid metabolic process;nitrogen compound metabolic process;macromolecule metabolic process;organic cyclic compound metabolic process;mRNA metabolic process;cellular macromolecule metabolic process;RNA processing;organic substance metabolic process;gene expression;RNA secondary structure unwinding;RNA splicing;nucleobase-containing compound metabolic process;cell…	3;5;3;4;4;6;4;6;3;5;6;7;4;2;4;1;2;4;4;5;3;7;	GO:0031974;GO:0043229;GO:0043227;GO:0005737;GO:0044446;GO:0044444;GO:0005739;GO:0043226;GO:0005759;GO:0044429;GO:0070013;GO:0043231;GO:0043233;GO:0044464;GO:0005623;GO:0005622;GO:0005575;GO:0044424;GO:0044422;	membrane-enclosed lumen;intracellular organelle;membrane-bounded organelle;cytoplasm;intracellular organelle part;cytoplasmic part;mitochondrion;organelle;mitochondrial matrix;mitochondrial part;intracellular organelle lumen;intracellular membrane-bounded organelle;organelle lumen;cell part;cell;intracellular;cellular_component;intracellular part;organelle part;	2;3;3;4;3;4;5;2;5;4;4;4;3;2;2;3;1;3;2;	GO:0016887;GO:0008026;GO:0035639;GO:0032553;GO:0003674;GO:0005488;GO:0003676;GO:0008186;GO:0001883;GO:1901363;GO:0001882;GO:0042623;GO:0043167;GO:1901265;GO:0032549;GO:0017076;GO:0005524;GO:0016787;GO:0000166;GO:0017111;GO:0004004;GO:0004386;GO:0036094;GO:0003824;GO:0032555;GO:0016818;GO:0097367;GO:0097159;GO:0030554;GO:0016817;GO:0016462;GO:0003724;GO:0032550;GO:0032559;GO:0003723;GO:0070035;GO:…	ATPase activity;ATP-dependent helicase activity;purine ribonucleoside triphosphate binding;ribonucleotide binding;molecular_function;binding;nucleic acid binding;RNA-dependent ATPase activity;purine nucleoside binding;heterocyclic compound binding;nucleoside binding;ATPase activity, coupled;ion binding;nucleoside phosphate binding;ribonucleoside binding;purine nucleotide binding;ATP binding;hydro…	8;10;5;4;1;2;4;10;5;3;4;9;3;4;5;5;6;3;4;7;10;8;3;2;5;5;3;3;6;4;6;9;6;6;5;9;4;	K17679			IPR000629;IPR011545;IPR001650;IPR014014;IPR014001;IPR027417;	ATP-dependent RNA helicase DEAD-box, conserved site;DEAD/DEAH box helicase domain;Helicase, C-terminal;RNA helicase, DEAD-box type, Q motif;Helicase superfamily 1/2, ATP-binding domain;P-loop containing nucleoside triphosphate hydrolase;	mitochondria	At5g63630	259	A	[A] RNA processing and modification;
T5AP48	Casein kinase II subunit beta OS=Ophiocordyceps sinensis (strain Co18 / CGMCC 3.14243) OX=911162 GN=OCS_00086 PE=3 SV=1	nan	nan	nan	nan	nan	nan	nan	nan	nan	nan	nan	nan	nan	nan	nan	nan	nan	nan	GO:0023052;GO:0007165;GO:0050789;GO:0044699;GO:0051716;GO:0065007;GO:0009987;GO:0050794;GO:0008150;GO:0007154;GO:0044700;GO:0050896;GO:0044763;	signaling;signal transduction;regulation of biological process;single-organism process;cellular response to stimulus;biological regulation;cellular process;regulation of cellular process;biological_process;cell communication;single organism signaling;response to stimulus;single-organism cellular process;	2;4;2;2;3;2;2;3;1;4;3;2;3;	GO:0043229;GO:0043227;GO:0005634;GO:0043226;GO:0005956;GO:0043234;GO:0032991;GO:0043231;GO:0044464;GO:0005623;GO:0005622;GO:0005575;GO:0044424;	intracellular organelle;membrane-bounded organelle;nucleus;organelle;protein kinase CK2 complex;protein complex;macromolecular complex;intracellular membrane-bounded organelle;cell part;cell;intracellular;cellular_component;intracellular part;	3;3;5;2;4;3;2;4;2;2;3;1;3;	GO:0003674;GO:0019207;GO:0098772;GO:0019887;GO:0030234;	molecular_function;kinase regulator activity;molecular function regulator;protein kinase regulator activity;enzyme regulator activity;	1;4;2;5;3;	K03115	map03008;map04064;map04139;map04310;map04520;map04530;map04712;map05162;map05168;map05169;	Ribosome biogenesis in eukaryotes;NF-kappa B signaling pathway;Regulation of mitophagy - yeast;Wnt signaling pathway;Adherens junction;Tight junction;Circadian rhythm - plant;Measles;Herpes simplex infection;Epstein-Barr virus infection;	IPR000704;IPR016149;	Casein kinase II, regulatory subunit;Casein kinase II, regulatory subunit, alpha-helical;	nucleus	SPBC2G5.02c	187	TDK	[T] Signal transduction mechanisms;[D] Cell cycle control, cell division, chromosome partitioning;[K] Transcription;
T5AP45	Uncharacterized protein OS=Ophiocordyceps sinensis (strain Co18 / CGMCC 3.14243) OX=911162 GN=OCS_00710 PE=4 SV=1	nan	nan	nan	nan	nan	nan	nan	nan	nan	nan	nan	nan	nan	nan	nan	nan	nan	nan															cytosol, nucleus
T5AR27	Arsenite resistance protein Ars2 OS=Ophiocordyceps sinensis (strain Co18 / CGMCC 3.14243) OX=911162 GN=OCS_00028 PE=4 SV=1	1.278	1.055	0.783	nan	nan	nan	1.062	0.837	0.722	0.916	0.931	0.922	1.15339	0.304508	1.16316	0.201838	1.34157	0.0838399													IPR021933;IPR025239;IPR007042;IPR013087;	Protein of unknown function DUF3546;Domain of unknown function DUF4187;Arsenite-resistance protein 2;Zinc finger C2H2-type;	nucleus	SPBC725.08	85.9	R	[R] General function prediction only;
T5AR20	L-aminoadipate-semialdehyde dehydrogenase OS=Ophiocordyceps sinensis (strain Co18 / CGMCC 3.14243) OX=911162 GN=OCS_00131 PE=4 SV=1	nan	nan	nan	nan	nan	nan	0.966	1.057	1.06	nan	nan	nan	0.91391	nan	0.99717	nan	0.91132	nan	GO:0019752;GO:0016053;GO:0044249;GO:0006807;GO:0009067;GO:0044281;GO:0044283;GO:0044699;GO:0019878;GO:0044710;GO:0044711;GO:0006520;GO:0071704;GO:0008652;GO:1901605;GO:1901607;GO:1901576;GO:0009987;GO:0009058;GO:0008150;GO:0008152;GO:0043436;GO:0044238;GO:1901564;GO:1901566;GO:0006082;GO:0046394;GO:0006553;GO:0044237;GO:0009085;GO:0044763;GO:0009066;	carboxylic acid metabolic process;organic acid biosynthetic process;cellular biosynthetic process;nitrogen compound metabolic process;aspartate family amino acid biosynthetic process;small molecule metabolic process;small molecule biosynthetic process;single-organism process;lysine biosynthetic process via aminoadipic acid;single-organism metabolic process;single-organism biosynthetic process;cel…	6;5;4;3;7;4;5;2;9;3;4;4;3;5;5;6;4;2;3;1;2;5;3;4;5;4;6;7;3;8;3;6;				GO:0003674;GO:0016491;GO:0016620;GO:0004043;GO:0003824;GO:0016903;	molecular_function;oxidoreductase activity;oxidoreductase activity, acting on the aldehyde or oxo group of donors, NAD or NADP as acceptor;L-aminoadipate-semialdehyde dehydrogenase activity;catalytic activity;oxidoreductase activity, acting on the aldehyde or oxo group of donors;	1;3;5;6;2;4;	K00143	map00300;map00310;map01100;map01110;map01130;map01230;	Lysine biosynthesis;Lysine degradation;Metabolic pathways;Biosynthesis of secondary metabolites;Biosynthesis of antibiotics;Biosynthesis of amino acids;	IPR020845;IPR014397;IPR009081;IPR013120;IPR020806;IPR010071;IPR000873;IPR010080;IPR016040;	AMP-binding, conserved site;L-2-aminoadipate reductase;Phosphopantetheine binding ACP domain;Male sterility, NAD-binding;Polyketide synthase, phosphopantetheine-binding domain;Amino acid adenylation domain;AMP-dependent synthetase/ligase;Thioester reductase-like domain;NAD(P)-binding domain;	cytosol	SPAP7G5.04c	1133	Q	[Q] Secondary metabolites biosynthesis, transport and catabolism;
T5A875	Ubiquitin OS=Ophiocordyceps sinensis (strain Co18 / CGMCC 3.14243) OX=911162 GN=OCS_06259 PE=4 SV=1	nan	nan	nan	nan	nan	nan	nan	nan	nan	nan	nan	nan	nan	nan	nan	nan	nan	nan													IPR000626;IPR029071;	Ubiquitin domain;Ubiquitin-related domain;	nucleus	CE10602	60.8	O	[O] Posttranslational modification, protein turnover, chaperones;
T5A050	Nuclear protein SNF4 OS=Ophiocordyceps sinensis (strain Co18 / CGMCC 3.14243) OX=911162 GN=OCS_05520 PE=4 SV=1	nan	nan	nan	nan	nan	nan	nan	nan	nan	nan	nan	nan	nan	nan	nan	nan	nan	nan	GO:0032774;GO:0019222;GO:0031326;GO:0031323;GO:0090304;GO:0044249;GO:0034641;GO:0006807;GO:0044237;GO:0034645;GO:0043170;GO:0097659;GO:0080090;GO:1901576;GO:0044260;GO:1901362;GO:2000112;GO:0050789;GO:0071704;GO:0010467;GO:0065007;GO:1901360;GO:0010468;GO:0018130;GO:0006139;GO:0019219;GO:0009889;GO:0009987;GO:0006725;GO:1903506;GO:0050794;GO:0009058;GO:0009059;GO:0008150;GO:0051171;GO:0008152;GO:…	RNA biosynthetic process;regulation of metabolic process;regulation of cellular biosynthetic process;regulation of cellular metabolic process;nucleic acid metabolic process;cellular biosynthetic process;cellular nitrogen compound metabolic process;nitrogen compound metabolic process;cellular metabolic process;cellular macromolecule biosynthetic process;macromolecule metabolic process;nucleic acid…	6;3;5;4;5;4;4;3;3;5;4;7;4;4;4;5;6;2;3;5;2;4;5;5;4;5;4;2;4;7;3;3;5;1;4;2;6;5;5;4;5;3;4;4;5;6;5;6;5;	GO:0043227;GO:0043226;GO:0005634;GO:0043231;GO:0044464;GO:0043229;GO:0005623;GO:0005622;GO:0005575;GO:0044424;	membrane-bounded organelle;organelle;nucleus;intracellular membrane-bounded organelle;cell part;intracellular organelle;cell;intracellular;cellular_component;intracellular part;	3;2;5;4;2;3;2;3;1;3;	GO:0003674;GO:0003824;	molecular_function;catalytic activity;	1;2;	K07200	map04068;map04152;map04211;map04213;map04710;map04910;map04920;map04921;map04922;map04931;map04932;map05410;	FoxO signaling pathway;AMPK signaling pathway;Longevity regulating pathway;Longevity regulating pathway - multiple species;Circadian rhythm;Insulin signaling pathway;Adipocytokine signaling pathway;Oxytocin signaling pathway;Glucagon signaling pathway;Insulin resistance;Non-alcoholic fatty liver disease (NAFLD);Hypertrophic cardiomyopathy (HCM);	IPR000644;	CBS domain;	cytosol, nucleus	YGL115w	347	C	[C] Energy production and conversion;
T5A2L2	Uncharacterized protein OS=Ophiocordyceps sinensis (strain Co18 / CGMCC 3.14243) OX=911162 GN=OCS_04636 PE=4 SV=1	nan	nan	nan	2.01	0.656	0.725	nan	nan	nan	2.133	0.499	1.001	3.58706	0.00442579	0.66918	0.213957	2.40035	0.0152722															mitochondria
T5AB87	DUF1620-domain-containing protein OS=Ophiocordyceps sinensis (strain Co18 / CGMCC 3.14243) OX=911162 GN=OCS_05269 PE=4 SV=1	1.013	1.142	0.998	0.873	1.209	1.136	1.073	1.165	1.063	1.035	1.115	0.971	0.862448	0.0159899	1.11108	0.0325781	0.95825	0.474886				GO:0005783;GO:0005789;GO:0042175;GO:0043229;GO:0030176;GO:0031301;GO:0031300;GO:0043227;GO:0031227;GO:0031224;GO:0005737;GO:0005575;GO:0031090;GO:0016021;GO:0016020;GO:0072546;GO:0043226;GO:0044432;GO:0098588;GO:0012505;GO:0043234;GO:0032991;GO:0043231;GO:0044464;GO:0005623;GO:0005622;GO:0044446;GO:0098796;GO:0044444;GO:0044424;GO:0044425;GO:0044422;	endoplasmic reticulum;endoplasmic reticulum membrane;nuclear outer membrane-endoplasmic reticulum membrane network;intracellular organelle;integral component of endoplasmic reticulum membrane;integral component of organelle membrane;intrinsic component of organelle membrane;membrane-bounded organelle;intrinsic component of endoplasmic reticulum membrane;intrinsic component of membrane;cytoplasm;c…	4;3;3;3;4;4;3;3;4;3;4;1;3;4;2;4;2;4;4;3;3;2;4;2;2;3;3;3;4;3;2;2;				K23562			IPR002372;IPR026895;IPR011678;IPR011047;	Pyrrolo-quinoline quinone repeat;ER membrane protein complex subunit 1;ER membrane protein complex subunit 1, C-terminal;Quinoprotein alcohol dehydrogenase-like superfamily;	extracellular	Hs20470446	167	S	[S] Function unknown;
T5AGD9	Ubiquitin-conjugating enzyme E2 13 OS=Ophiocordyceps sinensis (strain Co18 / CGMCC 3.14243) OX=911162 GN=OCS_03392 PE=3 SV=1	nan	nan	nan	nan	nan	nan	nan	nan	nan	nan	nan	nan	nan	nan	nan	nan	nan	nan	GO:0022622;GO:1901360;GO:0051716;GO:0006301;GO:0048869;GO:0070647;GO:0032446;GO:0070534;GO:0006281;GO:0030163;GO:0010038;GO:0010039;GO:0010035;GO:0046483;GO:0044707;GO:0019538;GO:0016567;GO:0033554;GO:0006807;GO:0044267;GO:1901575;GO:0044265;GO:0044260;GO:0044710;GO:0099402;GO:0009888;GO:0043412;GO:0036211;GO:0008150;GO:0010015;GO:0008152;GO:0051603;GO:0050896;GO:0006950;GO:0006511;GO:0030154;GO:…	root system development;organic cyclic compound metabolic process;cellular response to stimulus;postreplication repair;cellular developmental process;protein modification by small protein conjugation or removal;protein modification by small protein conjugation;protein K63-linked ubiquitination;DNA repair;protein catabolic process;response to metal ion;response to iron ion;response to inorganic su…	5;4;3;5;4;7;8;11;4;5;5;5;4;4;3;4;9;4;3;5;4;5;4;3;4;4;5;5;1;4;2;6;2;3;8;5;4;4;3;10;2;4;5;2;2;2;7;5;6;4;4;5;4;5;6;4;6;3;4;6;4;6;3;3;3;3;5;3;5;3;3;5;	GO:0043231;GO:0044424;GO:0043229;GO:0005622;GO:0043227;GO:0043226;GO:0005737;GO:0005634;GO:0044464;GO:0005623;GO:0005575;	intracellular membrane-bounded organelle;intracellular part;intracellular organelle;intracellular;membrane-bounded organelle;organelle;cytoplasm;nucleus;cell part;cell;cellular_component;	4;3;3;3;3;2;4;5;2;2;1;	GO:1901363;GO:0000166;GO:0016740;GO:0061659;GO:0003674;GO:0005488;GO:1901265;GO:0032549;GO:0017076;GO:0005524;GO:0019787;GO:0003824;GO:0004842;GO:0097159;GO:0032559;GO:0032555;GO:0032550;GO:0032553;GO:0035639;GO:0019899;GO:0061630;GO:0043167;GO:0097367;GO:0031625;GO:0030554;GO:0005515;GO:0044389;GO:0036094;GO:0001883;GO:0001882;GO:0043168;	heterocyclic compound binding;nucleotide binding;transferase activity;ubiquitin-like protein ligase activity;molecular_function;binding;nucleoside phosphate binding;ribonucleoside binding;purine nucleotide binding;ATP binding;ubiquitin-like protein transferase activity;catalytic activity;ubiquitin-protein transferase activity;organic cyclic compound binding;adenyl ribonucleotide binding;purine ri…	3;4;3;5;1;2;4;5;5;6;4;2;5;3;6;5;6;4;5;4;6;3;3;6;6;3;5;3;5;4;4;	K10580	map04120;	Ubiquitin mediated proteolysis;	IPR000608;IPR023313;IPR016135;	Ubiquitin-conjugating enzyme E2;Ubiquitin-conjugating enzyme, active site;Ubiquitin-conjugating enzyme/RWD-like;	mitochondria	At1g78870	236	O	[O] Posttranslational modification, protein turnover, chaperones;
T5AGD8	Glutaminyl-tRNA synthetase OS=Ophiocordyceps sinensis (strain Co18 / CGMCC 3.14243) OX=911162 GN=OCS_02664 PE=3 SV=1	nan	nan	nan	2.002	0.758	0.589	nan	nan	nan	1.638	0.805	0.728	2.32883	0.0298352	1.18679	0.235627	2.76386	0.0269992										K01886	map00970;map01100;	Aminoacyl-tRNA biosynthesis;Metabolic pathways;	IPR004514;IPR020059;IPR020058;IPR014729;IPR001412;IPR020056;IPR011035;IPR020061;IPR000924;	Glutamine-tRNA synthetase;Glutamyl/glutaminyl-tRNA synthetase, class Ib, anti-codon binding domain;Glutamyl/glutaminyl-tRNA synthetase, class Ib, catalytic domain;Rossmann-like alpha/beta/alpha sandwich fold;Aminoacyl-tRNA synthetase, class I, conserved site;Ribosomal protein L25/Gln-tRNA synthetase, beta-barrel domain;Ribosomal protein L25/Gln-tRNA synthetase, anti-codon-binding domain;Glutamyl/…	cytosol	SPBC342.02	639	J	[J] Translation, ribosomal structure and biogenesis;
T5ANI7	HECT-domain-containing protein OS=Ophiocordyceps sinensis (strain Co18 / CGMCC 3.14243) OX=911162 GN=OCS_00299 PE=4 SV=1	0.929	1.034	1.218	1.678	0.868	0.753	nan	nan	nan	0.75	1.069	1.299	1.12992	0.681151	0.90856	0.611296	1.02661	0.934445													IPR001202;IPR000008;	WW domain;C2 domain;	extracellular	SPAC11G7.02	229	O	[O] Posttranslational modification, protein turnover, chaperones;
T5AGD0	Alpha-N-acetylgalactosaminidase OS=Ophiocordyceps sinensis (strain Co18 / CGMCC 3.14243) OX=911162 GN=OCS_02797 PE=3 SV=1	1.623	0.918	1.047	0.901	0.835	1.041	1.336	0.783	1.074	0.84	0.701	0.994	1.45197	0.104327	0.77887	0.00319755	1.1309	0.493266	GO:0071704;GO:0005975;GO:0044238;GO:0008152;GO:0008150;	organic substance metabolic process;carbohydrate metabolic process;primary metabolic process;metabolic process;biological_process;	3;4;3;2;1;	GO:0005575;GO:0005576;	cellular_component;extracellular region;	1;2;	GO:0016787;GO:0052692;GO:0030246;GO:0015925;GO:0016798;GO:0003824;GO:0004557;GO:0003674;GO:0005488;GO:0004553;	hydrolase activity;raffinose alpha-galactosidase activity;carbohydrate binding;galactosidase activity;hydrolase activity, acting on glycosyl bonds;catalytic activity;alpha-galactosidase activity;molecular_function;binding;hydrolase activity, hydrolyzing O-glycosyl compounds;	3;8;3;6;4;2;7;1;2;5;	K07407	map00052;map00561;map00600;map00603;	Galactose metabolism;Glycerolipid metabolism;Sphingolipid metabolism;Glycosphingolipid biosynthesis - globo series;	IPR000772;IPR013785;IPR017853;IPR002241;	Ricin B, lectin domain;Aldolase-type TIM barrel;Glycoside hydrolase superfamily;Glycoside hydrolase, family 27;	extracellular	315498046	160	G	[G] Carbohydrate transport and metabolism;	COG3345	Alpha-galactosidase
T5ANI3	Metallothionein-I transcription activator OS=Ophiocordyceps sinensis (strain Co18 / CGMCC 3.14243) OX=911162 GN=OCS_00895 PE=4 SV=1	nan	nan	nan	nan	nan	nan	nan	nan	nan	nan	nan	nan	nan	nan	nan	nan	nan	nan										K03009	map00230;map00240;map01100;map03020;map04623;map05016;map05169;	Purine metabolism;Pyrimidine metabolism;Metabolic pathways;RNA polymerase;Cytosolic DNA-sensing pathway;Huntington's disease;Epstein-Barr virus infection;	IPR029040;IPR006591;	RNA polymerase subunit RPABC4/transcription elongation factor Spt4;RNA polymerase archaeal subunit P/eukaryotic subunit RPABC4;	mitochondria	YHR143w-a	49.3	K	[K] Transcription;
T5AGD4	Cytochrome P450 OS=Ophiocordyceps sinensis (strain Co18 / CGMCC 3.14243) OX=911162 GN=OCS_02676 PE=3 SV=1	nan	nan	nan	nan	nan	nan	nan	nan	nan	nan	nan	nan	nan	nan	nan	nan	nan	nan	GO:0044249;GO:0045461;GO:0045460;GO:1901362;GO:0044699;GO:0044710;GO:0044711;GO:0044550;GO:0071704;GO:1901360;GO:0018130;GO:0019748;GO:1901576;GO:0009987;GO:0006725;GO:0009403;GO:0008150;GO:0009404;GO:0008152;GO:0019438;GO:1901376;GO:0046483;GO:0009058;GO:0044237;GO:0044763;GO:1901378;	cellular biosynthetic process;sterigmatocystin biosynthetic process;sterigmatocystin metabolic process;organic cyclic compound biosynthetic process;single-organism process;single-organism metabolic process;single-organism biosynthetic process;secondary metabolite biosynthetic process;organic substance metabolic process;organic cyclic compound metabolic process;heterocycle biosynthetic process;sec…	4;6;5;5;2;3;4;5;3;4;5;4;4;2;4;5;1;4;2;5;5;4;3;3;3;6;				GO:0004497;GO:0003674;GO:0005488;GO:1901363;GO:0016491;GO:0043169;GO:0046914;GO:0016705;GO:0043167;GO:0005506;GO:0046872;GO:0020037;GO:0003824;GO:0046906;GO:0097159;	monooxygenase activity;molecular_function;binding;heterocyclic compound binding;oxidoreductase activity;cation binding;transition metal ion binding;oxidoreductase activity, acting on paired donors, with incorporation or reduction of molecular oxygen;ion binding;iron ion binding;metal ion binding;heme binding;catalytic activity;tetrapyrrole binding;organic cyclic compound binding;	4;1;2;3;3;4;6;4;3;7;5;5;2;4;3;	K07824	map00362;map00627;map01100;map01120;map01220;	Benzoate degradation;Aminobenzoate degradation;Metabolic pathways;Microbial metabolism in diverse environments;Degradation of aromatic compounds;	IPR017972;IPR001128;IPR002401;	Cytochrome P450, conserved site;Cytochrome P450;Cytochrome P450, E-class, group I;	mitochondria	7302303	115	Q	[Q] Secondary metabolites biosynthesis, transport and catabolism;
T5ACR3	Mitochondrial import inner membrane translocase subunit TIM50 OS=Ophiocordyceps sinensis (strain Co18 / CGMCC 3.14243) OX=911162 GN=OCS_03901 PE=3 SV=1	nan	nan	nan	nan	nan	nan	nan	nan	nan	nan	nan	nan	nan	nan	nan	nan	nan	nan	GO:0008104;GO:0061024;GO:0007006;GO:0071840;GO:0070727;GO:0065002;GO:0033036;GO:0071702;GO:0006605;GO:0045184;GO:0072655;GO:0006839;GO:0070585;GO:0006886;GO:0016043;GO:0065007;GO:0007005;GO:0065008;GO:0006626;GO:0006810;GO:0008150;GO:0051234;GO:0046902;GO:0046907;GO:0072594;GO:0044802;GO:0030150;GO:0071806;GO:0017038;GO:0055085;GO:0044743;GO:0044699;GO:0033365;GO:0090559;GO:1990542;GO:0009987;GO:…	protein localization;membrane organization;mitochondrial membrane organization;cellular component organization or biogenesis;cellular macromolecule localization;intracellular protein transmembrane transport;macromolecule localization;organic substance transport;protein targeting;establishment of protein localization;establishment of protein localization to mitochondrion;mitochondrial transport;pr…	4;4;5;2;4;6;3;5;6;4;6;6;7;6;3;2;5;3;5;4;1;3;5;5;5;4;5;5;5;4;6;2;6;4;5;2;5;4;3;4;2;3;3;4;4;5;5;4;	GO:0031975;GO:0016021;GO:0016020;GO:0031967;GO:0043234;GO:0043231;GO:0044429;GO:0044424;GO:0044425;GO:0044422;GO:0044464;GO:0043229;GO:0043227;GO:0043226;GO:0044446;GO:0044444;GO:0031224;GO:0005737;GO:0031090;GO:0005739;GO:0044455;GO:0019866;GO:0005623;GO:0005622;GO:0005743;GO:0005740;GO:0005744;GO:0098800;GO:0031966;GO:0032991;GO:0005575;GO:0098796;GO:0098798;	envelope;integral component of membrane;membrane;organelle envelope;protein complex;intracellular membrane-bounded organelle;mitochondrial part;intracellular part;membrane part;organelle part;cell part;intracellular organelle;membrane-bounded organelle;organelle;intracellular organelle part;cytoplasmic part;intrinsic component of membrane;cytoplasm;organelle membrane;mitochondrion;mitochondrial m…	3;4;2;4;3;4;4;3;2;2;2;3;3;2;3;4;3;4;3;5;3;4;2;3;5;5;5;4;4;2;1;3;4;	GO:0015405;GO:0003674;GO:0005488;GO:0008565;GO:0022884;GO:0015399;GO:0022804;GO:0042277;GO:0022891;GO:0030943;GO:0015450;GO:0005215;GO:0008320;GO:0022892;GO:0022857;GO:0033218;GO:0005048;	P-P-bond-hydrolysis-driven transmembrane transporter activity;molecular_function;binding;protein transporter activity;macromolecule transmembrane transporter activity;primary active transmembrane transporter activity;active transmembrane transporter activity;peptide binding;substrate-specific transmembrane transporter activity;mitochondrion targeting sequence binding;P-P-bond-hydrolysis-driven pr…	6;1;2;4;5;5;4;4;4;6;6;2;5;3;3;3;5;	K17496			IPR023214;IPR027111;IPR004274;	HAD-like domain;Mitochondrial import inner membrane translocase subunit Tim50;FCP1 homology domain;	mitochondria	YPL063w	227	K	[K] Transcription;
T5ALE0	Hsp90 co-chaperone Cdc37 OS=Ophiocordyceps sinensis (strain Co18 / CGMCC 3.14243) OX=911162 GN=OCS_01055 PE=4 SV=1	2.428	0.666	0.72	1.899	0.813	0.627	nan	nan	nan	nan	nan	nan	2.9256	0.0352137	1.098	0.527182	3.21232	0.0309842										K09554	map04151;	PI3K-Akt signaling pathway;	IPR004918;IPR013874;IPR013855;	Cdc37;Cdc37, Hsp90 binding;Cdc37, N-terminal domain;	nucleus	SPBC9B6.10	231	D	[D] Cell cycle control, cell division, chromosome partitioning;
T5AGJ4	Vip1 OS=Ophiocordyceps sinensis (strain Co18 / CGMCC 3.14243) OX=911162 GN=OCS_03414 PE=4 SV=1	1.265	1.066	1.081	0.953	1.122	1.078	1.39	0.858	0.809	0.885	1.169	1.105	1.06595	0.635986	1.03486	0.729563	1.10312	0.482166				GO:0005737;GO:0005829;GO:0044464;GO:0005623;GO:0005622;GO:0005575;GO:0044444;GO:0044424;	cytoplasm;cytosol;cell part;cell;intracellular;cellular_component;cytoplasmic part;intracellular part;	4;5;2;2;3;1;4;3;	GO:0036094;GO:0097159;GO:0003674;GO:0003723;GO:0003676;GO:0000166;GO:1901363;GO:1901265;GO:0005488;	small molecule binding;organic cyclic compound binding;molecular_function;RNA binding;nucleic acid binding;nucleotide binding;heterocyclic compound binding;nucleoside phosphate binding;binding;	3;3;1;5;4;4;3;4;2;				IPR000504;	RNA recognition motif domain;	cytosol	SPAC10F6.06	157	RA	[R] General function prediction only;[A] RNA processing and modification;
T5AGJ7	Transposase OS=Ophiocordyceps sinensis (strain Co18 / CGMCC 3.14243) OX=911162 GN=OCS_02744 PE=4 SV=1	nan	nan	nan	nan	nan	nan	nan	nan	nan	nan	nan	nan	nan	nan	nan	nan	nan	nan													IPR000772;	Ricin B, lectin domain;	cytosol
T5AGJ9	Bys1 family protein OS=Ophiocordyceps sinensis (strain Co18 / CGMCC 3.14243) OX=911162 GN=OCS_02589 PE=4 SV=1	nan	nan	nan	nan	nan	nan	nan	nan	nan	nan	nan	nan	nan	nan	nan	nan	nan	nan													IPR006771;	Blastomyces yeast-phase-specific protein;	extracellular
T5AGJ8	Uncharacterized protein OS=Ophiocordyceps sinensis (strain Co18 / CGMCC 3.14243) OX=911162 GN=OCS_03419 PE=4 SV=1	1.132	0.933	0.888	1.288	0.985	0.92	0.829	1.344	1.001	1.379	0.95	0.968	1.09877	0.527673	1.11517	0.321956	1.22531	0.134984															cytosol
T5ACR7	2,6-dihydropseudooxynicotine hydrolase OS=Ophiocordyceps sinensis (strain Co18 / CGMCC 3.14243) OX=911162 GN=OCS_01049 PE=4 SV=1	nan	nan	nan	nan	nan	nan	nan	nan	nan	nan	nan	nan	nan	nan	nan	nan	nan	nan													IPR000073;IPR029058;	Alpha/beta hydrolase fold-1;Alpha/Beta hydrolase fold;	extracellular	15896643	241	T	[T] Signal transduction mechanisms;	COG1073	Fermentation-respiration switch protein FrsA, has esterase activity, DUF1100 family
T5A451	Ribosomal protein L34Ae OS=Ophiocordyceps sinensis (strain Co18 / CGMCC 3.14243) OX=911162 GN=OCS_04059 PE=4 SV=1	nan	nan	nan	nan	nan	nan	nan	nan	nan	nan	nan	nan	nan	nan	nan	nan	nan	nan	GO:0044249;GO:0034641;GO:0006807;GO:0034645;GO:1901576;GO:0044260;GO:0043043;GO:0071704;GO:0010467;GO:0002181;GO:0044267;GO:0009987;GO:0009058;GO:0009059;GO:0008150;GO:0008152;GO:0044271;GO:0043604;GO:0044238;GO:1901564;GO:0043603;GO:1901566;GO:0019538;GO:0044237;GO:0043170;GO:0006518;GO:0006412;	cellular biosynthetic process;cellular nitrogen compound metabolic process;nitrogen compound metabolic process;cellular macromolecule biosynthetic process;organic substance biosynthetic process;cellular macromolecule metabolic process;peptide biosynthetic process;organic substance metabolic process;gene expression;cytoplasmic translation;cellular protein metabolic process;cellular process;biosynt…	4;4;3;5;4;4;6;3;5;7;5;2;3;5;1;2;5;6;3;4;5;5;4;3;4;5;6;	GO:0015934;GO:0022625;GO:1990904;GO:0043232;GO:0005623;GO:0022626;GO:0030529;GO:0043226;GO:0005737;GO:0044445;GO:0032991;GO:0005622;GO:0044446;GO:0044391;GO:0005840;GO:0005829;GO:0044464;GO:0043229;GO:0005575;GO:0044444;GO:0043228;GO:0044424;GO:0044422;	large ribosomal subunit;cytosolic large ribosomal subunit;ribonucleoprotein complex;intracellular non-membrane-bounded organelle;cell;cytosolic ribosome;intracellular ribonucleoprotein complex;organelle;cytoplasm;cytosolic part;macromolecular complex;intracellular;intracellular organelle part;ribosomal subunit;ribosome;cytosol;cell part;intracellular organelle;cellular_component;cytoplasmic part;…	5;6;3;4;2;6;4;2;4;5;2;3;3;4;5;5;2;3;1;4;3;3;2;	GO:0003674;GO:0005198;GO:0003735;	molecular_function;structural molecule activity;structural constituent of ribosome;	1;2;3;	K02915	map03010;	Ribosome;	IPR008195;IPR018065;	Ribosomal protein L34Ae;Ribosomal protein L34e, conserved site;	nucleus	YIL052c	168	J	[J] Translation, ribosomal structure and biogenesis;
T5AAB9	Small ubiquitin-related modifier, SUMO OS=Ophiocordyceps sinensis (strain Co18 / CGMCC 3.14243) OX=911162 GN=OCS_05611 PE=4 SV=1	nan	nan	nan	nan	nan	nan	nan	nan	nan	1.758	0.925	0.649	1.90053	nan	1.42527	nan	2.70878	nan	GO:0006479;GO:0080090;GO:0019222;GO:0060249;GO:0006473;GO:0006475;GO:0031057;GO:0031056;GO:0051567;GO:1901362;GO:1901360;GO:0035065;GO:0044154;GO:0044710;GO:0010605;GO:0035067;GO:0070647;GO:0040029;GO:0018193;GO:0032446;GO:0016458;GO:0048519;GO:0016570;GO:0016571;GO:0016573;GO:0043966;GO:0060255;GO:0032269;GO:0031060;GO:0031061;GO:2001141;GO:0046483;GO:0032259;GO:0019538;GO:0010639;GO:0018205;GO:…	protein methylation;regulation of primary metabolic process;regulation of metabolic process;anatomical structure homeostasis;protein acetylation;internal protein amino acid acetylation;negative regulation of histone modification;regulation of histone modification;histone H3-K9 methylation;organic cyclic compound biosynthetic process;organic cyclic compound metabolic process;regulation of histone …	5;4;3;5;8;9;5;5;6;5;4;6;7;3;4;6;7;6;7;8;4;2;4;5;5;6;4;5;6;6;6;4;3;4;5;8;7;7;5;7;5;3;7;4;6;7;5;3;5;2;7;5;4;4;3;2;2;7;7;5;3;5;10;9;4;3;5;5;1;7;2;5;4;5;5;6;7;6;5;6;4;5;6;6;6;6;5;5;4;4;4;4;5;2;4;4;5;5;6;5;6;5;6;6;2;4;7;7;6;9;5;4;5;5;5;5;4;7;6;4;5;4;4;5;4;4;5;6;6;3;5;6;5;5;7;5;6;6;3;5;3;4;4;7;7;7;6;4;3;6;5;6;3;4;5;8;8;5;3;	GO:0005816;GO:0031974;GO:0005815;GO:0031981;GO:0000922;GO:0000793;GO:0000794;GO:0043231;GO:0043232;GO:0043233;GO:0044428;GO:0044424;GO:0044427;GO:0044422;GO:0005622;GO:0043227;GO:0005856;GO:0044430;GO:0098687;GO:0044446;GO:0043226;GO:0044454;GO:0005634;GO:0000775;GO:0044464;GO:0043229;GO:0005623;GO:0043228;GO:0000228;GO:0072686;GO:0044732;GO:0005694;GO:0015630;GO:0030998;GO:0005575;GO:0070013;GO:…	spindle pole body;membrane-enclosed lumen;microtubule organizing center;nuclear lumen;spindle pole;condensed chromosome;condensed nuclear chromosome;intracellular membrane-bounded organelle;intracellular non-membrane-bounded organelle;organelle lumen;nuclear part;intracellular part;chromosomal part;organelle part;intracellular;membrane-bounded organelle;cytoskeleton;cytoskeletal part;chromosomal …	6;2;5;5;5;6;6;4;4;3;4;3;4;2;3;3;5;4;5;3;2;5;5;6;2;3;2;3;5;6;7;5;6;6;1;4;5;	GO:0003674;GO:0031386;	molecular_function;protein tag;	1;2;	K12160	map03013;	RNA transport;	IPR000626;IPR022617;IPR033950;IPR029071;	Ubiquitin domain;Rad60/SUMO-like domain;Sumo domain;Ubiquitin-related domain;	nucleus	SPBC365.06	106	O	[O] Posttranslational modification, protein turnover, chaperones;
T5ABH1	Uncharacterized protein OS=Ophiocordyceps sinensis (strain Co18 / CGMCC 3.14243) OX=911162 GN=OCS_05131 PE=4 SV=1	0.875	1.014	1.03	nan	nan	nan	nan	nan	nan	nan	nan	nan	0.862917	nan	0.98447	nan	0.84951	nan										K17786					mitochondria
T5A180	FMN-dependent dehydrogenase OS=Ophiocordyceps sinensis (strain Co18 / CGMCC 3.14243) OX=911162 GN=OCS_05124 PE=3 SV=1	nan	nan	nan	nan	nan	nan	nan	nan	nan	nan	nan	nan	nan	nan	nan	nan	nan	nan				GO:0031970;GO:0031974;GO:0031975;GO:0043226;GO:0043229;GO:0043227;GO:0005737;GO:0044446;GO:0016020;GO:0005740;GO:0005739;GO:0005758;GO:0044429;GO:0031967;GO:0043231;GO:0044464;GO:0005623;GO:0005622;GO:0005575;GO:0044444;GO:0044422;GO:0044424;GO:0044425;GO:0070469;	organelle envelope lumen;membrane-enclosed lumen;envelope;organelle;intracellular organelle;membrane-bounded organelle;cytoplasm;intracellular organelle part;membrane;mitochondrial envelope;mitochondrion;mitochondrial intermembrane space;mitochondrial part;organelle envelope;intracellular membrane-bounded organelle;cell part;cell;intracellular;cellular_component;cytoplasmic part;organelle part;in…	3;2;3;2;3;3;4;3;2;5;5;4;4;4;4;2;2;3;1;4;2;3;2;3;	GO:0003674;GO:0005488;GO:0043167;GO:1901363;GO:1901265;GO:0016491;GO:0000166;GO:0004460;GO:0010181;GO:0046872;GO:0020037;GO:0043169;GO:0036094;GO:0003824;GO:0048037;GO:0016898;GO:0016614;GO:0046906;GO:0097367;GO:0097159;GO:0004457;GO:0032553;	molecular_function;binding;ion binding;heterocyclic compound binding;nucleoside phosphate binding;oxidoreductase activity;nucleotide binding;L-lactate dehydrogenase (cytochrome) activity;FMN binding;metal ion binding;heme binding;cation binding;small molecule binding;catalytic activity;cofactor binding;oxidoreductase activity, acting on the CH-OH group of donors, cytochrome as acceptor;oxidoreduc…	1;2;3;3;4;3;4;6;4;5;5;4;3;2;3;5;4;4;3;3;5;4;	K00101	map00620;map01100;	Pyruvate metabolism;Metabolic pathways;	IPR018506;IPR013785;IPR000262;IPR012133;IPR001199;	Cytochrome b5, heme-binding site;Aldolase-type TIM barrel;FMN-dependent dehydrogenase;Alpha-hydroxy acid dehydrogenase, FMN-dependent;Cytochrome b5-like heme/steroid binding domain;	cytosol	YML054c_2	115	C	[C] Energy production and conversion;
T5ABH8	ATP-dependent 6-phosphofructokinase OS=Ophiocordyceps sinensis (strain Co18 / CGMCC 3.14243) OX=911162 GN=OCS_04518 PE=3 SV=1	0.897	1.181	0.912	1.087	1.067	0.885	1.076	1.044	1.033	1.084	1.1	0.839	0.94353	0.30447	1.19706	0.0122809	1.12946	0.104796	GO:0008152;GO:0044237;GO:0030388;GO:0071704;GO:0009987;GO:0019637;GO:0008150;GO:0006796;GO:0006793;GO:1901135;GO:0006002;	metabolic process;cellular metabolic process;fructose 1,6-bisphosphate metabolic process;organic substance metabolic process;cellular process;organophosphate metabolic process;biological_process;phosphate-containing compound metabolic process;phosphorus metabolic process;carbohydrate derivative metabolic process;fructose 6-phosphate metabolic process;	2;3;5;3;2;4;1;5;4;4;5;	GO:0005737;GO:0005945;GO:0044444;GO:1902494;GO:0061695;GO:1990234;GO:0043234;GO:0032991;GO:0005829;GO:0044464;GO:0005623;GO:0005622;GO:0005575;GO:0044445;GO:0044424;	cytoplasm;6-phosphofructokinase complex;cytoplasmic part;catalytic complex;transferase complex, transferring phosphorus-containing groups;transferase complex;protein complex;macromolecular complex;cytosol;cell part;cell;intracellular;cellular_component;cytosolic part;intracellular part;	4;6;4;4;6;5;3;2;5;2;2;3;1;5;3;	GO:0019200;GO:0035639;GO:0043169;GO:0070095;GO:0003674;GO:0003872;GO:0032550;GO:0000166;GO:1901363;GO:1901265;GO:0001882;GO:0008443;GO:0043167;GO:0016740;GO:0001883;GO:0032549;GO:0017076;GO:0046872;GO:0005524;GO:0043168;GO:0016301;GO:0036094;GO:0032555;GO:0003824;GO:0097367;GO:0016772;GO:0030554;GO:0016773;GO:0032559;GO:0032553;GO:0097159;GO:0005488;	carbohydrate kinase activity;purine ribonucleoside triphosphate binding;cation binding;fructose-6-phosphate binding;molecular_function;6-phosphofructokinase activity;purine ribonucleoside binding;nucleotide binding;heterocyclic compound binding;nucleoside phosphate binding;nucleoside binding;phosphofructokinase activity;ion binding;transferase activity;purine nucleoside binding;ribonucleoside bin…	6;5;4;4;1;7;6;4;3;4;4;6;3;3;5;5;5;5;6;4;5;3;5;2;3;4;6;5;6;4;3;2;	K00850	map00010;map00030;map00051;map00052;map00680;map01100;map01110;map01120;map01130;map01200;map01230;map03018;map04152;map05230;	Glycolysis / Gluconeogenesis;Pentose phosphate pathway;Fructose and mannose metabolism;Galactose metabolism;Methane metabolism;Metabolic pathways;Biosynthesis of secondary metabolites;Microbial metabolism in diverse environments;Biosynthesis of antibiotics;Carbon metabolism;Biosynthesis of amino acids;RNA degradation;AMPK signaling pathway;Central carbon metabolism in cancer;	IPR015912;IPR000023;IPR022953;IPR009161;	Phosphofructokinase, conserved site;Phosphofructokinase domain;ATP-dependent 6-phosphofructokinase;ATP-dependent 6-phosphofructokinase, eukaryotic-type;	cytosol	SPBC16H5.02	899	G	[G] Carbohydrate transport and metabolism;
T5A3J9	Peroxisomal targeting signal 1 receptor OS=Ophiocordyceps sinensis (strain Co18 / CGMCC 3.14243) OX=911162 GN=OCS_04254 PE=4 SV=1	nan	nan	nan	nan	nan	nan	nan	nan	nan	nan	nan	nan	nan	nan	nan	nan	nan	nan	GO:0043574;GO:0008104;GO:0072663;GO:0017038;GO:0022406;GO:0051641;GO:0072594;GO:0006625;GO:0044699;GO:0016558;GO:1902589;GO:0016043;GO:0055085;GO:0034613;GO:0065002;GO:0071840;GO:0072662;GO:0022615;GO:0009987;GO:0015031;GO:0008150;GO:0006810;GO:0006605;GO:0045184;GO:0033365;GO:0044765;GO:0007031;GO:0044763;GO:0071702;GO:0051649;GO:0071806;GO:0051234;GO:0051179;GO:1902578;GO:0006996;GO:0033036;GO:…	peroxisomal transport;protein localization;establishment of protein localization to peroxisome;protein import;membrane docking;cellular localization;establishment of protein localization to organelle;protein targeting to peroxisome;single-organism process;protein import into peroxisome matrix;single-organism organelle organization;cellular component organization;transmembrane transport;cellular p…	6;4;6;5;4;3;5;6;2;7;4;3;4;5;6;2;5;5;2;5;1;4;6;4;6;4;5;3;5;4;5;3;2;3;4;3;5;4;6;6;5;4;6;	GO:0042579;GO:0043229;GO:0043227;GO:0043226;GO:0005737;GO:0005575;GO:0005778;GO:0031090;GO:0098805;GO:0016020;GO:0005777;GO:0044439;GO:0044438;GO:0031903;GO:0098588;GO:0043231;GO:0005829;GO:0044464;GO:0005623;GO:0005622;GO:0044446;GO:0044444;GO:0044424;GO:0044422;	microbody;intracellular organelle;membrane-bounded organelle;organelle;cytoplasm;cellular_component;peroxisomal membrane;organelle membrane;whole membrane;membrane;peroxisome;peroxisomal part;microbody part;microbody membrane;bounding membrane of organelle;intracellular membrane-bounded organelle;cytosol;cell part;cell;intracellular;intracellular organelle part;cytoplasmic part;intracellular part…	5;3;3;2;4;1;5;3;3;2;6;5;4;4;4;4;5;2;2;3;3;4;3;2;	GO:0000268;GO:0005052;GO:0003674;GO:0005488;GO:0042277;GO:0033218;GO:0005048;	peroxisome targeting sequence binding;peroxisome matrix targeting signal-1 binding;molecular_function;binding;peptide binding;amide binding;signal sequence binding;	6;7;1;2;4;3;5;	K13342	map04146;	Peroxisome;	IPR013026;IPR019734;IPR011990;IPR024111;	Tetratricopeptide repeat-containing domain;Tetratricopeptide repeat;Tetratricopeptide-like helical domain;Peroxisomal targeting signal 1 receptor family;	cytosol	YDR244w	274	R	[R] General function prediction only;
T5AHK5	Autophagy lipase OS=Ophiocordyceps sinensis (strain Co18 / CGMCC 3.14243) OX=911162 GN=OCS_02394 PE=4 SV=1	nan	nan	nan	nan	nan	nan	nan	nan	nan	nan	nan	nan	nan	nan	nan	nan	nan	nan	GO:0048468;GO:0044712;GO:0044710;GO:0000003;GO:0048869;GO:0034293;GO:0031668;GO:0003006;GO:0031669;GO:0051704;GO:0044703;GO:0044702;GO:0009605;GO:0031667;GO:0033554;GO:1901575;GO:0016042;GO:0048646;GO:0006629;GO:0051716;GO:0006950;GO:0008150;GO:0009267;GO:0022414;GO:0050896;GO:0008152;GO:0030154;GO:0019953;GO:0044248;GO:0044242;GO:0009653;GO:0044699;GO:0051321;GO:0043562;GO:0032502;GO:0071496;GO:…	cell development;single-organism catabolic process;single-organism metabolic process;reproduction;cellular developmental process;sexual sporulation;cellular response to extracellular stimulus;developmental process involved in reproduction;cellular response to nutrient levels;multi-organism process;multi-organism reproductive process;single organism reproductive process;response to external stimul…	4;4;3;2;4;4;4;3;5;2;3;3;3;5;4;4;5;3;4;3;3;1;5;2;2;2;5;3;4;5;3;2;3;6;2;4;3;2;4;4;4;4;4;4;4;4;4;3;3;3;4;4;3;3;4;3;3;6;3;3;	GO:0005783;GO:0005789;GO:0005773;GO:0016021;GO:0016020;GO:0031902;GO:0005794;GO:0098588;GO:0043231;GO:0044424;GO:0044425;GO:0044422;GO:0043229;GO:0043227;GO:0043226;GO:0044432;GO:0044431;GO:0044437;GO:0031224;GO:0012505;GO:0000139;GO:0044446;GO:0044444;GO:0044440;GO:0005771;GO:0005770;GO:0042175;GO:0010008;GO:0005737;GO:0031090;GO:0032585;GO:0005774;GO:0044464;GO:0005623;GO:0005622;GO:0098805;GO:…	endoplasmic reticulum;endoplasmic reticulum membrane;vacuole;integral component of membrane;membrane;late endosome membrane;Golgi apparatus;bounding membrane of organelle;intracellular membrane-bounded organelle;intracellular part;membrane part;organelle part;intracellular organelle;membrane-bounded organelle;organelle;endoplasmic reticulum part;Golgi apparatus part;vacuolar part;intrinsic compon…	4;3;5;4;2;6;4;4;4;3;2;2;3;3;2;4;4;4;3;3;5;3;4;5;6;5;3;5;4;3;7;4;2;2;3;3;1;4;	GO:0016298;GO:0003674;GO:0016787;GO:0016788;GO:0003824;GO:0052689;GO:0004806;	lipase activity;molecular_function;hydrolase activity;hydrolase activity, acting on ester bonds;catalytic activity;carboxylic ester hydrolase activity;triglyceride lipase activity;	5;1;3;4;2;5;6;	K17900	map00561;map01100;	Glycerolipid metabolism;Metabolic pathways;	IPR029058;IPR002921;	Alpha/Beta hydrolase fold;Fungal lipase-like domain;	extracellular	YCR068w	333	UI	[U] Intracellular trafficking, secretion, and vesicular transport;[I] Lipid transport and metabolism;
T5AMV8	Small GTPase superfamily, ARF/SAR type OS=Ophiocordyceps sinensis (strain Co18 / CGMCC 3.14243) OX=911162 GN=OCS_01145 PE=3 SV=1	0.367	1.436	1.039	1.383	0.95	0.836	1.702	0.826	0.713	1.156	0.883	0.735	1.12528	0.699881	1.23232	0.268537	1.3867	0.316728	GO:0008104;GO:0051641;GO:0070727;GO:0006886;GO:0071702;GO:0033036;GO:0034613;GO:0006810;GO:0045184;GO:0008150;GO:0051649;GO:0051234;GO:0051179;GO:0016192;GO:0046907;GO:0015031;	protein localization;cellular localization;cellular macromolecule localization;intracellular protein transport;organic substance transport;macromolecule localization;cellular protein localization;transport;establishment of protein localization;biological_process;establishment of localization in cell;establishment of localization;localization;vesicle-mediated transport;intracellular transport;prot…	4;3;4;6;5;3;5;4;4;1;4;3;2;5;5;5;	GO:0005783;GO:0005794;GO:0012507;GO:0005789;GO:0042175;GO:0043229;GO:0044424;GO:0030133;GO:0005622;GO:0043227;GO:0043226;GO:0005737;GO:0005575;GO:0031090;GO:0016023;GO:0030135;GO:0016020;GO:0031988;GO:0044433;GO:0044432;GO:0044431;GO:0098588;GO:0031982;GO:0012505;GO:0012506;GO:0030134;GO:0043231;GO:0030658;GO:0030659;GO:0030662;GO:0044464;GO:0005623;GO:0000139;GO:0044446;GO:0044444;GO:0031410;GO:…	endoplasmic reticulum;Golgi apparatus;ER to Golgi transport vesicle membrane;endoplasmic reticulum membrane;nuclear outer membrane-endoplasmic reticulum membrane network;intracellular organelle;intracellular part;transport vesicle;intracellular;membrane-bounded organelle;organelle;cytoplasm;cellular_component;organelle membrane;cytoplasmic, membrane-bounded vesicle;coated vesicle;membrane;membran…	4;4;5;3;3;3;3;4;3;3;2;4;1;3;5;6;2;5;4;4;4;4;4;3;4;5;4;4;5;4;2;2;5;3;4;5;2;3;2;4;	GO:0035639;GO:1901363;GO:0003674;GO:0005488;GO:1901265;GO:0001882;GO:0043167;GO:0032549;GO:0036094;GO:0001883;GO:0017076;GO:0032555;GO:0005525;GO:0032561;GO:0016787;GO:0000166;GO:0003824;GO:0019001;GO:0097367;GO:0097159;GO:0043168;GO:0032550;GO:0032553;	purine ribonucleoside triphosphate binding;heterocyclic compound binding;molecular_function;binding;nucleoside phosphate binding;nucleoside binding;ion binding;ribonucleoside binding;small molecule binding;purine nucleoside binding;purine nucleotide binding;purine ribonucleotide binding;GTP binding;guanyl ribonucleotide binding;hydrolase activity;nucleotide binding;catalytic activity;guanyl nucle…	5;3;1;2;4;4;3;5;3;5;5;5;6;6;3;4;2;6;3;3;4;6;4;	K07953	map04141;map05134;	Protein processing in endoplasmic reticulum;Legionellosis;	IPR006689;IPR005225;IPR027417;IPR006687;	Small GTPase superfamily, ARF/SAR type;Small GTP-binding protein domain;P-loop containing nucleoside triphosphate hydrolase;Small GTPase superfamily, SAR1-type;	cytosol, mitochondria	SPBC31F10.06c	308	U	[U] Intracellular trafficking, secretion, and vesicular transport;
T5AML0	Uncharacterized protein OS=Ophiocordyceps sinensis (strain Co18 / CGMCC 3.14243) OX=911162 GN=OCS_01291 PE=4 SV=1	nan	nan	nan	nan	nan	nan	nan	nan	nan	nan	nan	nan	nan	nan	nan	nan	nan	nan															extracellular
T5A981	Uncharacterized protein OS=Ophiocordyceps sinensis (strain Co18 / CGMCC 3.14243) OX=911162 GN=OCS_05923 PE=4 SV=1	nan	nan	nan	nan	nan	nan	nan	nan	nan	nan	nan	nan	nan	nan	nan	nan	nan	nan										K08997					mitochondria	SPAC20G4.05c	53.1	S	[S] Function unknown;
T5AKR3	Cellobiose dehydrogenase OS=Ophiocordyceps sinensis (strain Co18 / CGMCC 3.14243) OX=911162 GN=OCS_01858 PE=4 SV=1	2.131	0.649	0.797	1.66	0.762	0.817	2.122	0.695	0.49	1.676	0.652	0.676	2.75164	0.000108916	0.99209	0.947149	2.72986	0.000218478										K02141	map00190;map01100;	Oxidative phosphorylation;Metabolic pathways;	IPR019711;	ATP synthase, F0 complex, subunit H;	mitochondria
T5AKR4	Peptide hydrolase OS=Ophiocordyceps sinensis (strain Co18 / CGMCC 3.14243) OX=911162 GN=OCS_01942 PE=3 SV=1	2.171	0.89	0.814	nan	nan	nan	1.398	0.761	0.851	1.099	1.144	1.149	1.67012	0.138993	0.99325	0.969287	1.65885	0.140182				GO:0043229;GO:0005774;GO:0043227;GO:0043226;GO:0005737;GO:0031090;GO:0005773;GO:0016021;GO:0016020;GO:0044437;GO:0031224;GO:0098588;GO:0044446;GO:0043231;GO:0044464;GO:0005623;GO:0005622;GO:0005575;GO:0044444;GO:0044424;GO:0044425;GO:0098805;GO:0044422;	intracellular organelle;vacuolar membrane;membrane-bounded organelle;organelle;cytoplasm;organelle membrane;vacuole;integral component of membrane;membrane;vacuolar part;intrinsic component of membrane;bounding membrane of organelle;intracellular organelle part;intracellular membrane-bounded organelle;cell part;cell;intracellular;cellular_component;cytoplasmic part;intracellular part;membrane par…	3;4;3;2;4;3;5;4;2;4;3;4;3;4;2;2;3;1;4;3;2;3;2;	GO:0003674;GO:0005488;GO:0008233;GO:0008237;GO:0043169;GO:0043167;GO:0046872;GO:0016787;GO:0003824;GO:0070011;	molecular_function;binding;peptidase activity;metallopeptidase activity;cation binding;ion binding;metal ion binding;hydrolase activity;catalytic activity;peptidase activity, acting on L-amino acid peptides;	1;2;4;6;4;3;5;3;2;5;				IPR007484;	Peptidase M28;	plasma membrane	SPCC1919.12c	236	OR	[O] Posttranslational modification, protein turnover, chaperones;[R] General function prediction only;
T5A988	Saccharopine dehydrogenase OS=Ophiocordyceps sinensis (strain Co18 / CGMCC 3.14243) OX=911162 GN=OCS_05162 PE=4 SV=1	1.28	1.141	1.143	1.269	1.082	0.955	1.095	1.165	1.171	1.284	1.127	1.094	1.09148	0.0796335	1.03484	0.484697	1.1295	0.0771734	GO:0044238;GO:0044710;GO:0006629;GO:0071704;GO:0008150;GO:0008152;GO:0044699;	primary metabolic process;single-organism metabolic process;lipid metabolic process;organic substance metabolic process;biological_process;metabolic process;single-organism process;	3;3;4;3;1;2;2;				GO:0003824;GO:0003674;GO:0016491;	catalytic activity;molecular_function;oxidoreductase activity;	2;1;3;				IPR005097;IPR016040;	Saccharopine dehydrogenase, NADP binding domain;NAD(P)-binding domain;	mitochondria	428208199	165	S	[S] Function unknown;	COG3268	Uncharacterized conserved protein, related to short-chain dehydrogenases
T5AIB7	Complex 1 LYR protein OS=Ophiocordyceps sinensis (strain Co18 / CGMCC 3.14243) OX=911162 GN=OCS_02772 PE=3 SV=1	1.11	0.955	1.019	nan	nan	nan	nan	nan	nan	1.413	0.98	0.655	1.30388	0.192786	1.15591	0.548631	1.50717	0.214902	GO:0044281;GO:0044699;GO:0044710;GO:0008150;GO:0008152;	small molecule metabolic process;single-organism process;single-organism metabolic process;biological_process;metabolic process;	4;2;3;1;2;	GO:0031974;GO:0043229;GO:0043227;GO:0043226;GO:0005737;GO:0005575;GO:0005634;GO:0005739;GO:0005759;GO:0043231;GO:0043233;GO:0044464;GO:0005623;GO:0005622;GO:0044446;GO:0070013;GO:0044444;GO:0044429;GO:0044424;GO:0044422;	membrane-enclosed lumen;intracellular organelle;membrane-bounded organelle;organelle;cytoplasm;cellular_component;nucleus;mitochondrion;mitochondrial matrix;intracellular membrane-bounded organelle;organelle lumen;cell part;cell;intracellular;intracellular organelle part;intracellular organelle lumen;cytoplasmic part;mitochondrial part;intracellular part;organelle part;	2;3;3;2;4;1;5;5;5;4;3;2;2;3;3;4;4;4;3;2;				K22069			IPR008011;	Complex 1 LYR protein;	mitochondria	HsM9966893	90.9	A	[A] RNA processing and modification;
T5AIB9	NAD(P)-binding domain protein OS=Ophiocordyceps sinensis (strain Co18 / CGMCC 3.14243) OX=911162 GN=OCS_01939 PE=4 SV=1	2.821	0.658	0.747	nan	nan	nan	nan	nan	nan	nan	nan	nan	4.28725	nan	0.88086	nan	3.77644	nan	GO:0044710;GO:0008150;GO:0055114;GO:0008152;GO:0044699;	single-organism metabolic process;biological_process;oxidation-reduction process;metabolic process;single-organism process;	3;1;4;2;2;				GO:0003824;GO:0003674;GO:0016491;	catalytic activity;molecular_function;oxidoreductase activity;	2;1;3;				IPR004104;IPR016040;IPR000683;	Oxidoreductase, C-terminal;NAD(P)-binding domain;Oxidoreductase, N-terminal;	cytosol	SPAC26H5.09c	205	R	[R] General function prediction only;
T5AHK2	Sphingolipid long chain base-responsive protein LSP1 OS=Ophiocordyceps sinensis (strain Co18 / CGMCC 3.14243) OX=911162 GN=OCS_03069 PE=4 SV=1	1.304	0.922	1.018	0.834	1.12	1.276	1.064	1.008	1.129	0.802	1.204	1.299	0.94123	0.652767	0.90089	0.243564	0.84795	0.228913													IPR028245;	Eisosome component PIL1/LSP1;	nucleus
T5AH52	Thiamine pyrophosphate enzyme OS=Ophiocordyceps sinensis (strain Co18 / CGMCC 3.14243) OX=911162 GN=OCS_03151 PE=3 SV=1	1.078	1.101	0.901	0.719	1.403	1.006	1.56	0.944	0.822	0.996	1.312	0.935	0.914495	0.63463	1.29913	0.0476583	1.18805	0.373377													IPR012001;IPR011766;IPR029061;IPR012000;IPR029035;	Thiamine pyrophosphate enzyme, N-terminal TPP-binding domain;Thiamine pyrophosphate enzyme, C-terminal TPP-binding;Thiamin diphosphate-binding fold;Thiamine pyrophosphate enzyme, central domain;DHS-like NAD/FAD-binding domain;	mitochondria	317122691	446	EH	[E] Amino acid transport and metabolism; [H] Coenzyme transport and metabolism;	COG0028	Acetolactate synthase large subunit or other thiamine pyrophosphate-requiring enzyme
T5A4L1	Class V chitin synthase OS=Ophiocordyceps sinensis (strain Co18 / CGMCC 3.14243) OX=911162 GN=OCS_06759 PE=4 SV=1	nan	nan	nan	nan	nan	nan	nan	nan	nan	nan	nan	nan	nan	nan	nan	nan	nan	nan	GO:0016043;GO:0071554;GO:0071555;GO:0071840;GO:0009987;GO:0008150;GO:0045229;	cellular component organization;cell wall organization or biogenesis;cell wall organization;cellular component organization or biogenesis;cellular process;biological_process;external encapsulating structure organization;	3;3;4;2;2;1;4;	GO:0012506;GO:0005886;GO:0043229;GO:0043228;GO:0031988;GO:0043227;GO:0031224;GO:0015629;GO:0005737;GO:0044433;GO:0031090;GO:0016023;GO:0031410;GO:0016021;GO:0016020;GO:0043226;GO:0016459;GO:0005856;GO:0044446;GO:0097708;GO:0031982;GO:0043234;GO:0032991;GO:0043231;GO:0043232;GO:0030659;GO:0044430;GO:0044464;GO:0005623;GO:0005622;GO:0005575;GO:0044444;GO:0071944;GO:0044424;GO:0044425;GO:0044422;	vesicle membrane;plasma membrane;intracellular organelle;non-membrane-bounded organelle;membrane-bounded vesicle;membrane-bounded organelle;intrinsic component of membrane;actin cytoskeleton;cytoplasm;cytoplasmic vesicle part;organelle membrane;cytoplasmic, membrane-bounded vesicle;cytoplasmic vesicle;integral component of membrane;membrane;organelle;myosin complex;cytoskeleton;intracellular orga…	4;3;3;3;5;3;3;6;4;4;3;5;5;4;2;2;4;5;3;4;4;3;2;4;4;5;4;2;2;3;1;4;3;3;2;2;	GO:0032550;GO:0016787;GO:0035639;GO:0003674;GO:0005488;GO:0003676;GO:0003677;GO:0008375;GO:0001883;GO:1901363;GO:0043167;GO:0016740;GO:0032549;GO:0017076;GO:0001882;GO:0003774;GO:0005524;GO:0004100;GO:0000166;GO:1901265;GO:0017111;GO:0036094;GO:0003824;GO:0016758;GO:0008194;GO:0032555;GO:0097367;GO:0016818;GO:0097159;GO:0030554;GO:0016817;GO:0016462;GO:0032559;GO:0032553;GO:0016757;GO:0043168;	purine ribonucleoside binding;hydrolase activity;purine ribonucleoside triphosphate binding;molecular_function;binding;nucleic acid binding;DNA binding;acetylglucosaminyltransferase activity;purine nucleoside binding;heterocyclic compound binding;ion binding;transferase activity;ribonucleoside binding;purine nucleotide binding;nucleoside binding;motor activity;ATP binding;chitin synthase activity…	6;3;5;1;2;4;5;6;5;3;3;3;5;5;4;8;6;7;4;4;7;3;2;5;5;5;3;5;3;6;4;6;6;4;4;4;	K00698	map00520;	Amino sugar and nucleotide sugar metabolism;	IPR014876;IPR004835;IPR001199;IPR029044;	DEK, C-terminal;Chitin synthase;Cytochrome b5-like heme/steroid binding domain;Nucleotide-diphospho-sugar transferases;	plasma membrane	YBR023c	453	M	[M] Cell wall/membrane/envelope biogenesis;
T5A4L7	Amidohydrolase family protein OS=Ophiocordyceps sinensis (strain Co18 / CGMCC 3.14243) OX=911162 GN=OCS_03870 PE=4 SV=1	0.736	1.284	1.048	0.755	1.17	1.228	nan	nan	nan	nan	nan	nan	0.607578	0.0140992	1.07821	0.491379	0.6551	0.0492682										K18338	map00051;map01120;	Fructose and mannose metabolism;Microbial metabolism in diverse environments;	IPR006680;IPR032466;	Amidohydrolase-related;Metal-dependent hydrolase;	mitochondria	116619827	76.3	R	[R] General function prediction only;	COG3618	Predicted metal-dependent hydrolase, TIM-barrel fold
T5AH55	Branched-chain-amino-acid aminotransferase OS=Ophiocordyceps sinensis (strain Co18 / CGMCC 3.14243) OX=911162 GN=OCS_03201 PE=3 SV=1	1.108	1.063	0.836	nan	nan	nan	0.915	0.994	0.902	1.075	1.213	1.022	0.9474	0.549935	1.18478	0.11461	1.12246	0.235286	GO:0009082;GO:0044237;GO:0071267;GO:0019752;GO:0071265;GO:0044248;GO:0044249;GO:0006807;GO:0009067;GO:0044281;GO:0044282;GO:0044283;GO:0009063;GO:0006551;GO:0044699;GO:1901576;GO:0044710;GO:0044711;GO:0019509;GO:0006520;GO:0071704;GO:0009098;GO:0009099;GO:0043102;GO:0009097;GO:1901605;GO:1901607;GO:0044712;GO:0000096;GO:0044238;GO:0000097;GO:0009987;GO:1901575;GO:0009058;GO:0008150;GO:0008152;GO:…	branched-chain amino acid biosynthetic process;cellular metabolic process;L-methionine salvage;carboxylic acid metabolic process;L-methionine biosynthetic process;cellular catabolic process;cellular biosynthetic process;nitrogen compound metabolic process;aspartate family amino acid biosynthetic process;small molecule metabolic process;small molecule catabolic process;small molecule biosynthetic …	6;3;7;6;8;4;4;3;7;4;5;5;5;6;2;4;3;4;8;4;3;7;7;6;7;5;6;4;5;3;6;2;4;3;1;2;5;6;3;5;5;5;6;4;4;5;5;6;6;5;6;5;4;3;7;5;6;6;	GO:0005737;GO:0044464;GO:0005623;GO:0005622;GO:0005575;GO:0044424;	cytoplasm;cell part;cell;intracellular;cellular_component;intracellular part;	4;2;2;3;1;3;	GO:0003674;GO:0052654;GO:0052655;GO:0052656;GO:0016740;GO:0016769;GO:0004084;GO:0008483;GO:0003824;	molecular_function;L-leucine transaminase activity;L-valine transaminase activity;L-isoleucine transaminase activity;transferase activity;transferase activity, transferring nitrogenous groups;branched-chain-amino-acid transaminase activity;transaminase activity;catalytic activity;	1;7;7;7;3;4;6;5;2;	K00826	map00270;map00280;map00290;map00770;map01100;map01110;map01130;map01210;map01230;	Cysteine and methionine metabolism;"Valine, leucine and isoleucine degradation";"Valine, leucine and isoleucine biosynthesis";Pantothenate and CoA biosynthesis;Metabolic pathways;Biosynthesis of secondary metabolites;Biosynthesis of antibiotics;2-Oxocarboxylic acid metabolism;Biosynthesis of amino acids;	IPR018300;IPR033939;IPR005786;IPR001544;	Aminotransferase, class IV, conserved site;Branched-chain aminotransferase;Branched-chain amino acid aminotransferase II;Aminotransferase class IV;	mitochondria	YJR148w	479	E	[E] Amino acid transport and metabolism;
T5AGX4	Translocator protein OS=Ophiocordyceps sinensis (strain Co18 / CGMCC 3.14243) OX=911162 GN=OCS_03268 PE=4 SV=1	nan	nan	nan	nan	nan	nan	0.585	1.146	1.136	nan	nan	nan	0.510472	nan	1.0088	nan	0.51496	nan										K05770	map04080;map04214;map05166;	Neuroactive ligand-receptor interaction;Apoptosis - fly;HTLV-I infection;	IPR004307;	TspO/MBR-related protein;	extracellular	SPBC725.10	94.7	T	[T] Signal transduction mechanisms;
T5AGX0	MYND finger family protein OS=Ophiocordyceps sinensis (strain Co18 / CGMCC 3.14243) OX=911162 GN=OCS_03277 PE=4 SV=1	nan	nan	nan	nan	nan	nan	nan	nan	nan	0.572	0.904	1.346	0.632743	nan	0.67162	nan	0.42496	nan													IPR002893;IPR027974;	Zinc finger, MYND-type;Domain of unknown function DUF4470;	mitochondria
[truncated: 1,617 more rows]
