# Supplementary material for: iTRAQ-based comparative proteome analyses of different growth stages revealing the regulatory role of reactive oxygen species in the fruiting body development of Ophiocordyceps sinensis
Source: PeerJ. 2021 Mar 3;9:e10940. doi: 10.7717/peerj.10940 (PMC7936569; doi:10.7717/peerj.10940)
Supplement: Table S9 [file peerj-09-10940-s011.xlsx]

## Sheet: Sheet1
Table S9 Raw data for qPCR
id	protein name	inner control for ST	Ct-ST	∆	inner control for PR	Ct-PR	∆	∆∆	ST vs. PR relative expression level	mean	p-value	inner control for MF	Ct-MF	∆	∆∆	ST vs. PR relative expression level	mean	p-value
T5A6F1	SOD	28.3603	30.3254	1.96512	28.2138	29.4022	1.18836	0.776765	0.603363	1.02754	0.331483	30.2344	30.6085	0.37406	0.814297	0.66308	0.404368	0.252239
		28.3416	30.3567	2.01508	28.1603	28.9869	0.826604	1.18848	1.41248			30.213	30.6406	0.427676	0.398928	0.159143
		28.3508	30.3436	1.99282	28.2674	29.2274	0.959975	1.03285	1.06677			30.3217	30.6565	0.33477	0.625204	0.390881
T5A5N4	CAT	27.3208	30.2527	2.93192	29.3229	30.4952	1.17233	1.75959	3.09615	4.32168	1.18955	29.1432	31.5085	2.36529	-1.19297	1.42317	0.734152	0.643223
		27.5402	30.7321	3.19186	29.3616	30.4565	1.0949	2.09696	4.39726			29.1225	30.6041	1.48152	-0.386624	0.149478
		27.5215	30.4753	2.95379	29.2641	29.8787	0.614639	2.33916	5.47165			29.2268	30.6351	1.40825	-0.793608	0.629813
T5AFX3	NOR-1	29.7517	29.5451	-0.206596	28.3339	26.8711	-1.46284	1.25624	1.57814	1.77004	0.635133	28.4679	28.65	0.182072	-1.64491	2.70573	1.93179	0.775936
		29.5809	29.8616	0.280777	28.2428	26.9491	-1.2937	1.57448	2.47899			28.6924	28.79	0.097619	-1.39132	1.93578
		29.5817	29.593	0.0112547	28.2708	27.1627	-1.10811	1.11937	1.25298			28.7839	28.75	-0.0339295	-1.07418	1.15387
T5ALL5	NDK	27.9527	31.71	3.75727	28.3334	30.13	1.79664	1.96063	3.84406	4.03367	0.814398	28.3234	29.05	0.726573	1.07007	1.14505	0.952861	0.392946
		27.9613	31.94	3.97872	28.3408	30.1	1.75923	2.21949	4.92614			28.212	28.87	0.657994	1.10124	1.21272
		27.9719	31.54	3.56811	28.2669	30.01	1.74306	1.82505	3.3308			28.2746	29.31	1.03538	0.70768	0.500811
T5AKK7	Cyt	29.1306	29.4022	0.271532	28.374	27.4608	-0.913202	1.18473	1.4036	0.854787	0.494377	28.3544	29.1155	0.761097	-1.6743	2.80328	2.48824	0.641246
		29.1104	29	-0.110362	28.3408	27.384	-0.956798	0.846436	0.716455			28.3414	29.0908	0.749379	-1.70618	2.91104
		29.0913	29.2274	0.136088	28.2646	27.7341	-0.530478	0.666566	0.44431			28.3333	29.1258	0.792555	-1.32303	1.75042
T5A212	histone 2A	28.155	31.27	3.11498	28.3341	29.7	1.36588	1.74909	3.05933	2.85961	0.206784	29.1165	29.38	0.263463	1.10242	1.21533	1.21671	0.892591
		28.1454	31.25	3.10458	28.3204	29.73	1.40956	1.69502	2.87309			29.1204	29.96	0.839649	0.569913	0.324801
		28.1279	31.22	3.09214	28.2846	29.75	1.46536	1.62678	2.64642			29.1472	29.16	0.0127837	1.45258	2.10998
