# Supplementary material for: iTRAQ-based comparative proteome analyses of different growth stages revealing the regulatory role of reactive oxygen species in the fruiting body development of Ophiocordyceps sinensis
Source: PeerJ. 2021 Mar 3;9:e10940. doi: 10.7717/peerj.10940 (PMC7936569; doi:10.7717/peerj.10940)
Supplement: Table S10 [file peerj-09-10940-s012.xlsx]

## Sheet: Sheet1
Table S10 Raw data for ROS accumulation.
id	tissue mass（g)	DCFH-DA	protein(g)	florescence intensity data (height)	florescence intensity/g	mean(florescence intensity/g）	SD	sample
1	0.5g	2μm	0.5	81.7	163.4	179.513	16.2723	MF
2	0.5g	2μm	0.5	97.97	195.94
3	0.5g	2μm	0.5	89.6	179.2
1	0.5g	2μm	0.5	54.83	109.66	113.447	6.59337	PR
2	0.5g	2μm	0.5	54.81	109.62
3	0.5g	2μm	0.5	60.53	121.06
1	0.5g	2μm	0.5	48.98	97.96	100.507	2.42992	ST
2	0.5g	2μm	0.5	50.38	100.76
3	0.5g	2μm	0.5	51.4	102.8
for figure
ST			PR			MF
mean(ROS florescence / g fresh weight)	SD	N	mean( florescence intensity/ g )	SD	N	mean( florescence intensity / g)	SD	N
100.5	2.43	3	113.45	6.59	3	179.51	16.27	3
ST: sclerotium (mummified larva) before stroma development; PR: sclerotium with initial stroma (stroma < 1 cm); MF: fruiting body with mature perithecia, ascus and ascospores
