# Supplementary material for: iTRAQ-based comparative proteome analyses of different growth stages revealing the regulatory role of reactive oxygen species in the fruiting body development of Ophiocordyceps sinensis
Source: PeerJ. 2021 Mar 3;9:e10940. doi: 10.7717/peerj.10940 (PMC7936569; doi:10.7717/peerj.10940)
Supplement: Table S11 [file peerj-09-10940-s013.xlsx]

## Sheet: Sheet1
Table S11. Raw data for Catalase (CAT) and superoxide dismutase (SOD) activity
CAT activity assay
raw data for CAT
PR	blank control	self control	measured value	protein concentration（mg/ml）	activity(U/mg）	mean	sd
ST	0.782	0.175	0.134	0.34	100.233	119.428	17.5691
	0.782	0.192	0.145	0.29	134.712
	0.782	0.175	0.129	0.31	123.34
PR	0.782	0.826	0.79	0.28	106.869	126.337	49.7382
	0.782	0.836	0.807	0.27	89.2773
	0.782	0.866	0.811	0.25	182.864
MF	0.782	0.226	0.164	0.117	440.466	472.809	103.401
	0.782	0.102	0.035	0.143	389.444
	0.782	0.122	0.025	0.137	588.515
for figure
ST			PR			MF
mean(U/mg )	SD	N	mean(U/mg )	SD	N	mean(U/mg )	SD	N
119.42	17.56	3	126.33	49.73	3	472.8	103.4	3
raw data for SOD
	Vlight	Vsample	sod activity (U/mg protein)	mean	SD
ST	0.398	0.346	104.523	104.172	51.8028
	0.258	0.204	167.442
	0.217	0.206	40.553
PR	0.431	0.202	425.058	398.907	62.3625
	0.49	0.209	458.776
	0.45	0.274	312.889
MF	0.45	0.18	480	553.721	58.5876
	0.479	0.145	557.829
	0.48	0.106	623.333
for figure
ST			PR			MF
mean(U/mg )	SD	N	mean(U/mg )	SD	N	mean(U/mg )	SD	N
104.17	51.8	3	398.9	62.36	3	553.72	58.58	3
ST: sclerotium (mummified larva) before stroma development; PR: sclerotium with initial stroma (stroma < 1 cm); MF: fruiting body with mature perithecia, ascus and ascospores
